# Supplementary material for: New species of bone-eating worm Osedax from the abyssal South Atlantic Ocean (Annelida, Siboglinidae)
Source: Zookeys. 2019 Jan 8;(814):53–69. doi: 10.3897/zookeys.814.28869 (PMC6333729; doi:10.3897/zookeys.814.28869)
Supplement: XML Treatment for Osedax braziliensis [file zookeys.814.28869-treatment1.xml]

<!DOCTYPE tp:taxon-treatment
  PUBLIC "-//TaxonX//DTD Taxonomic Treatment Publishing DTD v0 20100105//EN" "tax-treatment-NSO.dtd">
<tp:taxon-treatment xmlns:tp="http://www.plazi.org/taxpub"><tp:treatment-meta><kwd-group><label>Taxon classification</label><kwd><named-content xmlns:xlink="http://www.w3.org/1999/xlink" content-type="kingdom">Animalia</named-content></kwd><kwd><named-content xmlns:xlink="http://www.w3.org/1999/xlink" content-type="order">Sabellida</named-content></kwd><kwd><named-content xmlns:xlink="http://www.w3.org/1999/xlink" content-type="family">Siboglinidae</named-content></kwd></kwd-group><mixed-citation publication-type="journal"><person-group><name><surname>Fujiwara</surname><given-names>Yoshihiro</given-names></name><name><surname>Jimi</surname><given-names>Naoto</given-names></name><name><surname>Sumida</surname><given-names>Paulo Y.G.</given-names></name><name><surname>Kawato</surname><given-names>Masaru</given-names></name><name><surname>Hiroshi Kitazato</surname><given-names/></name></person-group><article-title>New species of bone-eating worm <italic><tp:taxon-name><tp:taxon-name-part taxon-name-part-type="genus" reg="Osedax">Osedax</tp:taxon-name-part></tp:taxon-name></italic> from the abyssal South Atlantic Ocean (<tp:taxon-name><tp:taxon-name-part taxon-name-part-type="phylum">Annelida</tp:taxon-name-part></tp:taxon-name>, <tp:taxon-name><tp:taxon-name-part taxon-name-part-type="family">Siboglinidae</tp:taxon-name-part></tp:taxon-name>)</article-title><source>Zookeys</source><day>8</day><month>1</month><year>2019</year><volume>2019</volume><issue>814</issue><fpage>53</fpage><lpage>69</lpage><pub-id pub-id-type="doi">10.3897/zookeys.814.28869</pub-id></mixed-citation></tp:treatment-meta><tp:nomenclature><tp:taxon-name>
                <tp:taxon-name-part taxon-name-part-type="genus" reg="Osedax">Osedax</tp:taxon-name-part>
                <tp:taxon-name-part taxon-name-part-type="species" reg="braziliensis">braziliensis</tp:taxon-name-part>
                <object-id xmlns:xlink="http://www.w3.org/1999/xlink" content-type="zoobank" xlink:type="simple">http://zoobank.org/7AD6CE45-4585-42C6-BB5E-22587BB2307F</object-id>
              </tp:taxon-name><tp:taxon-status xmlns:xlink="http://www.w3.org/1999/xlink" xlink:type="simple">sp. n.</tp:taxon-status><xref ref-type="fig" rid="F3">Figures 3</xref><xref ref-type="fig" rid="F4">, 4 New Japanese name: Burajiru-honekuihanamushi</xref><tp:nomenclature-citation-list><tp:nomenclature-citation><tp:taxon-name>
                    <tp:taxon-name-part taxon-name-part-type="genus" reg="Osedax">Osedax</tp:taxon-name-part>
                  </tp:taxon-name><comment>sp. nov.: <xref ref-type="bibr" rid="B30">Sumida et al. 2016</xref>: 1–6, figs 3–4, Table <xref ref-type="table" rid="T1">1</xref>. <tp:taxon-name><tp:taxon-name-part taxon-name-part-type="genus" reg="Osedax">Osedax</tp:taxon-name-part></tp:taxon-name>: <xref ref-type="bibr" rid="B1">Alfaro-Lucas et al. 2017</xref>: 1–9, fig. 2B.</comment></tp:nomenclature-citation></tp:nomenclature-citation-list></tp:nomenclature><tp:treatment-sec sec-type="type material" id="SECID0EAIBG"><title>Type material.</title><p>Holotype: NMST-Pol H-685, trunk 14 mm long, 2 mm wide, female, 4,203 m depth, 26 April 2013, collected by YF, DDBJ No. <ext-link xmlns:xlink="http://www.w3.org/1999/xlink" ext-link-type="gen" xlink:href="LC381421" xlink:type="simple">LC381421</ext-link>, <!--PageBreak--><ext-link xmlns:xlink="http://www.w3.org/1999/xlink" ext-link-type="gen" xlink:href="LC381422" xlink:type="simple">LC381422</ext-link>, <ext-link xmlns:xlink="http://www.w3.org/1999/xlink" ext-link-type="gen" xlink:href="LC381424" xlink:type="simple">LC381424</ext-link>. Paratypes (14 specimens): NSMT-Pol P-686–690 and <abbrev xmlns:xlink="http://www.w3.org/1999/xlink" xlink:title="Japan Agency for Marine-Earth Science and Technology" id="ABBRID0EWIBG" xlink:type="simple">JAMSTEC</abbrev>-1130038806, 1130039105, 1130039113, 1130039116, 1130039146, 1130039163, 11 specimens, female, 24 and 26 April 2013, collected by YF, DDBJ No. <ext-link xmlns:xlink="http://www.w3.org/1999/xlink" ext-link-type="gen" xlink:href="LC381777" xlink:type="simple">LC381777</ext-link>, <ext-link xmlns:xlink="http://www.w3.org/1999/xlink" ext-link-type="gen" xlink:href="LC381766" xlink:type="simple">LC381766</ext-link>, <ext-link xmlns:xlink="http://www.w3.org/1999/xlink" ext-link-type="gen" xlink:href="LC381767" xlink:type="simple">LC381767</ext-link>, <ext-link xmlns:xlink="http://www.w3.org/1999/xlink" ext-link-type="gen" xlink:href="LC381768" xlink:type="simple">LC381768</ext-link>, <ext-link xmlns:xlink="http://www.w3.org/1999/xlink" ext-link-type="gen" xlink:href="LC381769" xlink:type="simple">LC381769</ext-link>, <ext-link xmlns:xlink="http://www.w3.org/1999/xlink" ext-link-type="gen" xlink:href="LC381771" xlink:type="simple">LC381771</ext-link>; <abbrev xmlns:xlink="http://www.w3.org/1999/xlink" xlink:title="Japan Agency for Marine-Earth Science and Technology" id="ABBRID0EYJBG" xlink:type="simple">JAMSTEC</abbrev>-1130057454, 1130057457, 1130057458, 3 specimens, male, 26 April 2013, collected by YF.</p><!--PageBreak--></tp:treatment-sec><tp:treatment-sec sec-type="type locality" id="SECID0E4JBG"><title>Type locality.</title><p>São Paulo Ridge, Brazil, 4,204 m depth.</p></tp:treatment-sec><tp:treatment-sec sec-type="diagnosis" id="SECID0ECKBG"><title>Diagnosis.</title><p>Trunk length long. Gelatinous hemispherical tube encases trunk and base of palps. Yellow bump or patch present (absent in some specimens). Pinnules on inner margin of palps. Root lobulated without branching.</p></tp:treatment-sec><tp:treatment-sec sec-type="description" id="SECID0EHKBG"><title>Description.</title><p>Genetic data (<italic><abbrev xmlns:xlink="http://www.w3.org/1999/xlink" xlink:title="cytochrome c oxidase subunit I" id="ABBRID0EOKBG" xlink:type="simple">COI</abbrev></italic>, <italic><abbrev xmlns:xlink="http://www.w3.org/1999/xlink" xlink:title="16S rRNA" id="ABBRID0ETKBG" xlink:type="simple">16S</abbrev></italic>, and <italic><abbrev xmlns:xlink="http://www.w3.org/1999/xlink" xlink:title="rRNA" id="ABBRID0EYKBG" xlink:type="simple">18S</abbrev></italic>) deposited in DDBJ (<ext-link xmlns:xlink="http://www.w3.org/1999/xlink" ext-link-type="gen" xlink:href="LC106303" xlink:type="simple">LC106303</ext-link>, <ext-link xmlns:xlink="http://www.w3.org/1999/xlink" ext-link-type="gen" xlink:href="LC381421" xlink:type="simple">LC381421</ext-link>, <ext-link xmlns:xlink="http://www.w3.org/1999/xlink" ext-link-type="gen" xlink:href="LC381422" xlink:type="simple">LC381422</ext-link>, <ext-link xmlns:xlink="http://www.w3.org/1999/xlink" ext-link-type="gen" xlink:href="LC381424" xlink:type="simple">LC381424</ext-link>, and <ext-link xmlns:xlink="http://www.w3.org/1999/xlink" ext-link-type="gen" xlink:href="LC381765" xlink:type="simple">LC381765</ext-link>–<ext-link xmlns:xlink="http://www.w3.org/1999/xlink" ext-link-type="gen" xlink:href="LC381787" xlink:type="simple">LC381787</ext-link>). Trunk length up to 22 mm, width at collar 0.5 mm, reddish purple while alive and whitish after fixation (Fig. <xref ref-type="fig" rid="F3">3A–C</xref>); gelatinous hemispherical tube encases trunk and base of palps, 1–2 mm thick, contains eggs and dwarf males (Fig. <xref ref-type="fig" rid="F3">3A, C</xref>). Prostomium whitish while alive, present at top of trunk. Yellow bump or patch present behind prostomium: this yellow bump or patch size varies among individuals, biggest bump reaches top of trunk, and is absent in some specimens (Fig. <xref ref-type="fig" rid="F3">3D–F</xref>). Crown consists of four palps; palps about 1.5 mm length, red colour while alive with two whitish stripes on the inner side, fused for about 30% of length; pinnules on inner margin of palps, about 50–250 µm, 7–8 pinnules in transverse rows (Figs <xref ref-type="fig" rid="F3">3A, C</xref>, <xref ref-type="fig" rid="F4">4B, C</xref>). Oviduct free to base, adjoined to the trunk at opposite side of prostomium region, reaching up to 20–30% of palp length (Fig. <xref ref-type="fig" rid="F4">4C</xref>). Ovisac whitish; trunk–ovisac junction about 15% of trunk length, light green while alive (Fig. <xref ref-type="fig" rid="F3">3B</xref>). Root lobulated without branching, yellow greenish while alive and whitish after fixation; intracellular symbiotic bacteria in root tissue (Fig. <xref ref-type="fig" rid="F3">3B</xref>). Eggs about 150 µm diameter (<italic>n</italic> = 20), whitish while alive (Fig. <xref ref-type="fig" rid="F3">3B</xref>).</p><fig id="F3" position="float" orientation="portrait"><label>Figure 3.</label><caption><p>Photographs of unfixed <italic><tp:taxon-name><tp:taxon-name-part taxon-name-part-type="genus" reg="Osedax">Osedax</tp:taxon-name-part><tp:taxon-name-part taxon-name-part-type="species" reg="braziliensis">braziliensis</tp:taxon-name-part></tp:taxon-name></italic> sp. n. <bold>A</bold> Palps <italic>(pa)</italic>, trunk <italic>(tr)</italic> and a gelatinous hemispherical tube <italic>(tu)</italic><bold>B</bold> lateral view of palps <italic>(pa)</italic>, trunk <italic>(tr)</italic>, ovary <italic>(o)</italic>, and root <italic>(r)</italic><bold>C</bold> ventral view of palps <italic>(pa)</italic> with pinnules <italic>(pi)</italic> and trunk <italic>(tr).</italic> Dwarf males <italic>(m)</italic> inhabit a gelatinous tube <italic>(tu)</italic>, and <bold>D</bold> ventro-lateral view of an individual possessing a yellow bump <italic>(b)</italic> present behind prostomium <bold>E</bold> Ventral view of holotype (NMST-Pol H-685) possessing a yellow patch <italic>(pt)</italic><bold>F</bold> Ventral view of an individual without yellow bump.</p></caption><graphic xmlns:xlink="http://www.w3.org/1999/xlink" xlink:href="zookeys-814-053-g003.jpg" position="float" orientation="portrait" xlink:type="simple" id="oo_255455.jpg"/></fig><!--PageBreak--><p>Dwarf male about 250 µm in length (<italic>n</italic> = 20), fusiform, whitish while alive, prostomium and pygidium rounded, no appendage organs; posterior hooks present, two pairs (5–7 hooks per bundle) arranged in three rows (Figs <xref ref-type="fig" rid="F3">3C</xref>, <xref ref-type="fig" rid="F4">4D</xref>).</p><fig id="F4" position="float" orientation="portrait"><label>Figure 4.</label><caption><p>Scanning electron micrographs of <italic><tp:taxon-name><tp:taxon-name-part taxon-name-part-type="genus" reg="Osedax">Osedax</tp:taxon-name-part><tp:taxon-name-part taxon-name-part-type="species" reg="braziliensis">braziliensis</tp:taxon-name-part></tp:taxon-name></italic> sp. n. <bold>A</bold> Ventro-lateral view of bump <italic>(b)</italic><bold>B</bold> lateral view of palps <italic>(pa)</italic> with pinnules <italic>(pi)</italic>, and <bold>C</bold> dorsal view of palps <italic>(pa)</italic> and oviduct <italic>(od)</italic><bold>D</bold> Dwarf male taken from the tube of a female.</p></caption><graphic xmlns:xlink="http://www.w3.org/1999/xlink" xlink:href="zookeys-814-053-g004.jpg" position="float" orientation="portrait" xlink:type="simple" id="oo_255456.jpg"/></fig></tp:treatment-sec><tp:treatment-sec sec-type="etymology" id="SECID0EXQBG"><title>Etymology.</title><p>This species is named after the type locality, Brazil. This name is an adjective used as a substantive in the genitive case.</p><!--PageBreak--><!--PageBreak--><!--PageBreak--></tp:treatment-sec><tp:treatment-sec sec-type="distribution" id="SECID0E6QBG"><title>Distribution.</title><p>Only known from a whale carcass of the type locality. São Paulo Ridge, off Brazilian coast, 4,204 m depth.</p></tp:treatment-sec><tp:treatment-sec sec-type="Phylogenetic analysis" id="SECID0EERBG"><title>Phylogenetic analysis.</title><p>The final lengths of the aligned sequences were 1,004 bp (<italic><abbrev xmlns:xlink="http://www.w3.org/1999/xlink" xlink:title="cytochrome c oxidase subunit I" id="ABBRID0ELRBG" xlink:type="simple">COI</abbrev></italic>), 486 bp (<italic><abbrev xmlns:xlink="http://www.w3.org/1999/xlink" xlink:title="16S rRNA" id="ABBRID0EQRBG" xlink:type="simple">16S</abbrev></italic>), and 1,604 bp (<italic><abbrev xmlns:xlink="http://www.w3.org/1999/xlink" xlink:title="rRNA" id="ABBRID0EVRBG" xlink:type="simple">18S</abbrev></italic>). The phylogenetic position of <italic><tp:taxon-name><tp:taxon-name-part taxon-name-part-type="genus" reg="Osedax">O.</tp:taxon-name-part><tp:taxon-name-part taxon-name-part-type="species" reg="braziliensis">braziliensis</tp:taxon-name-part></tp:taxon-name></italic> sp. n. determined from our <abbrev xmlns:xlink="http://www.w3.org/1999/xlink" xlink:title="maximum likelihood" id="ABBRID0EESBG" xlink:type="simple">ML</abbrev> analysis recovered, with total support, a distinct species from that of all other <italic><tp:taxon-name><tp:taxon-name-part taxon-name-part-type="genus" reg="Osedax">Osedax</tp:taxon-name-part></tp:taxon-name></italic> species reported (Fig. <xref ref-type="fig" rid="F5">5</xref>). The six <italic><tp:taxon-name><tp:taxon-name-part taxon-name-part-type="genus" reg="Osedax">Osedax</tp:taxon-name-part></tp:taxon-name></italic> clades proposed by <xref ref-type="bibr" rid="B19">Rouse et al. (2018)</xref> were recovered. The phylogenetic analysis showed that <italic><tp:taxon-name><tp:taxon-name-part taxon-name-part-type="genus" reg="Osedax">O.</tp:taxon-name-part><tp:taxon-name-part taxon-name-part-type="species" reg="braziliensis">braziliensis</tp:taxon-name-part></tp:taxon-name></italic> sp. n. falls into Clade IV, and is a sister species of <italic><tp:taxon-name><tp:taxon-name-part taxon-name-part-type="genus" reg="Osedax">O.</tp:taxon-name-part><tp:taxon-name-part taxon-name-part-type="species" reg="frankpressi">frankpressi</tp:taxon-name-part></tp:taxon-name></italic> known from Monterey Bay at depths between 1,820 m and 2,898 m (Fig. <xref ref-type="fig" rid="F5">5</xref>).</p><fig id="F5" position="float" orientation="portrait"><label>Figure 5.</label><caption><p>Phylogenetic placement of <italic><tp:taxon-name><tp:taxon-name-part taxon-name-part-type="genus" reg="Osedax">Osedax</tp:taxon-name-part><tp:taxon-name-part taxon-name-part-type="species" reg="braziliensis">braziliensis</tp:taxon-name-part></tp:taxon-name></italic> sp. n. based on nucleotide sequences on the concatenated <italic><abbrev xmlns:xlink="http://www.w3.org/1999/xlink" xlink:title="cytochrome c oxidase subunit I" id="ABBRID0EMUBG" xlink:type="simple">COI</abbrev></italic>, <italic><abbrev xmlns:xlink="http://www.w3.org/1999/xlink" xlink:title="16S rRNA" id="ABBRID0ERUBG" xlink:type="simple">16S</abbrev></italic>, and <italic><abbrev xmlns:xlink="http://www.w3.org/1999/xlink" xlink:title="rRNA" id="ABBRID0EWUBG" xlink:type="simple">18S</abbrev></italic> markers, using maximum likelihood. Scale bar represents 0.1 nucleotide substitutions per sequence position. Only bootstrap values greater than 50 are shown for each branch. <italic><tp:taxon-name><tp:taxon-name-part taxon-name-part-type="genus" reg="Osedax">Osedax</tp:taxon-name-part><tp:taxon-name-part taxon-name-part-type="species" reg="braziliensis">braziliensis</tp:taxon-name-part></tp:taxon-name></italic> sp. n. is boxed.</p></caption><graphic xmlns:xlink="http://www.w3.org/1999/xlink" xlink:href="zookeys-814-053-g005.jpg" position="float" orientation="portrait" xlink:type="simple" id="oo_255458.jpg"/></fig></tp:treatment-sec><tp:treatment-sec sec-type="remarks" id="SECID0EKVBG"><title>Remarks.</title><p>This species resembles <italic><tp:taxon-name><tp:taxon-name-part taxon-name-part-type="genus" reg="Osedax">Osedax</tp:taxon-name-part><tp:taxon-name-part taxon-name-part-type="species" reg="frankpressi">frankpressi</tp:taxon-name-part></tp:taxon-name></italic> in the pinnules distributed only at the inner margin of palps, lobulated root structure without branching, gelatinous hemispherical tube, and dwarf males (<xref ref-type="bibr" rid="B20">Rouse et al. 2004</xref>). However, it can be discriminated from <italic><tp:taxon-name><tp:taxon-name-part taxon-name-part-type="genus" reg="Osedax">O.</tp:taxon-name-part><tp:taxon-name-part taxon-name-part-type="species" reg="frankpressi">frankpressi</tp:taxon-name-part></tp:taxon-name></italic> by the presence of the yellow bump or patch behind the prostomium, trunk length, and genetic data. In <italic><tp:taxon-name><tp:taxon-name-part taxon-name-part-type="genus" reg="Osedax">O.</tp:taxon-name-part><tp:taxon-name-part taxon-name-part-type="species" reg="braziliensis">braziliensis</tp:taxon-name-part></tp:taxon-name></italic> sp. n., the yellow bump or patch was present in some specimens including holotype, and the trunk length is long (6–22 mm), whereas in <italic><tp:taxon-name><tp:taxon-name-part taxon-name-part-type="genus" reg="Osedax">O.</tp:taxon-name-part><tp:taxon-name-part taxon-name-part-type="species" reg="frankpressi">frankpressi</tp:taxon-name-part></tp:taxon-name></italic>, the bump or patch is absent in all specimens, and the trunk length is shorter (4.5 mm). <italic><abbrev xmlns:xlink="http://www.w3.org/1999/xlink" xlink:title="cytochrome c oxidase subunit I" id="ABBRID0EBXBG" xlink:type="simple">COI</abbrev></italic> genetic distances between <italic><tp:taxon-name><tp:taxon-name-part taxon-name-part-type="genus" reg="Osedax">O.</tp:taxon-name-part><tp:taxon-name-part taxon-name-part-type="species" reg="braziliensis">braziliensis</tp:taxon-name-part></tp:taxon-name></italic> sp. n. and <italic><tp:taxon-name><tp:taxon-name-part taxon-name-part-type="genus" reg="Osedax">O.</tp:taxon-name-part><tp:taxon-name-part taxon-name-part-type="species" reg="frankpressi">frankpressi</tp:taxon-name-part></tp:taxon-name></italic> are 0.111–0.117, which are greater than intraspecific values in <italic><tp:taxon-name><tp:taxon-name-part taxon-name-part-type="genus" reg="Osedax">O.</tp:taxon-name-part><tp:taxon-name-part taxon-name-part-type="species" reg="braziliensis">braziliensis</tp:taxon-name-part></tp:taxon-name></italic> sp. n. (0.001–0.006). Genetic distances between <italic><tp:taxon-name><tp:taxon-name-part taxon-name-part-type="genus" reg="Osedax">O.</tp:taxon-name-part><tp:taxon-name-part taxon-name-part-type="species" reg="braziliensis">braziliensis</tp:taxon-name-part></tp:taxon-name></italic> and the rest of the <italic><tp:taxon-name><tp:taxon-name-part taxon-name-part-type="genus" reg="Osedax">Osedax</tp:taxon-name-part></tp:taxon-name></italic> taxa for the <italic><abbrev xmlns:xlink="http://www.w3.org/1999/xlink" xlink:title="cytochrome c oxidase subunit I" id="ABBRID0EZYBG" xlink:type="simple">COI</abbrev></italic> ranged from 0.117 to 0.236 (Table <xref ref-type="table" rid="T3">3</xref>).</p><table-wrap id="T3" position="float" orientation="portrait"><label>Table 3.</label><caption><p><abbrev xmlns:xlink="http://www.w3.org/1999/xlink" xlink:title="cytochrome c oxidase subunit I" id="ABBRID0EKZBG" xlink:type="simple">COI</abbrev> divergence values (Kimura 2 parameters) between <italic><tp:taxon-name><tp:taxon-name-part taxon-name-part-type="genus" reg="Osedax">Osedax</tp:taxon-name-part></tp:taxon-name></italic> species and OTUs.</p></caption><table id="TID0ETEAG" rules="all"><tbody><tr><td rowspan="1" colspan="1"/><td rowspan="1" colspan="1">OTU</td><td rowspan="1" colspan="1">1</td><td rowspan="1" colspan="1">2</td><td rowspan="1" colspan="1">3</td><td rowspan="1" colspan="1">4</td><td rowspan="1" colspan="1">5</td><td rowspan="1" colspan="1">6</td><td rowspan="1" colspan="1">7</td><td rowspan="1" colspan="1">8</td><td rowspan="1" colspan="1">9</td><td rowspan="1" colspan="1">10</td><td rowspan="1" colspan="1">11</td><td rowspan="1" colspan="1">12</td><td rowspan="1" colspan="1">13</td><td rowspan="1" colspan="1">14</td><td rowspan="1" colspan="1">15</td><td rowspan="1" colspan="1">16</td><td rowspan="1" colspan="1">17</td><td rowspan="1" colspan="1">18</td><td rowspan="1" colspan="1">19</td><td rowspan="1" colspan="1">20</td><td rowspan="1" colspan="1">21</td><td rowspan="1" colspan="1">22</td><td rowspan="1" colspan="1">23</td><td rowspan="1" colspan="1">24</td><td rowspan="1" colspan="1">25</td><td rowspan="1" colspan="1">26</td><td rowspan="1" colspan="1">27</td><td rowspan="1" colspan="1">28</td><td rowspan="1" colspan="1">29</td><td rowspan="1" colspan="1">30</td><td rowspan="1" colspan="1">31</td><td rowspan="1" colspan="1">32</td><td rowspan="1" colspan="1">33</td><td rowspan="1" colspan="1">34</td></tr><tr><td rowspan="1" colspan="1">1</td><td rowspan="1" colspan="1">
                        <italic><tp:taxon-name>
                            <tp:taxon-name-part taxon-name-part-type="genus" reg="Osedax">Osedax</tp:taxon-name-part>
                            <tp:taxon-name-part taxon-name-part-type="species" reg="frankpressi">frankpressi</tp:taxon-name-part>
                          </tp:taxon-name></italic>
                      </td><td rowspan="1" colspan="1"/><td rowspan="1" colspan="1"/><td rowspan="1" colspan="1"/><td rowspan="1" colspan="1"/><td rowspan="1" colspan="1"/><td rowspan="1" colspan="1"/><td rowspan="1" colspan="1"/><td rowspan="1" colspan="1"/><td rowspan="1" colspan="1"/><td rowspan="1" colspan="1"/><td rowspan="1" colspan="1"/><td rowspan="1" colspan="1"/><td rowspan="1" colspan="1"/><td rowspan="1" colspan="1"/><td rowspan="1" colspan="1"/><td rowspan="1" colspan="1"/><td rowspan="1" colspan="1"/><td rowspan="1" colspan="1"/><td rowspan="1" colspan="1"/><td rowspan="1" colspan="1"/><td rowspan="1" colspan="1"/><td rowspan="1" colspan="1"/><td rowspan="1" colspan="1"/><td rowspan="1" colspan="1"/><td rowspan="1" colspan="1"/><td rowspan="1" colspan="1"/><td rowspan="1" colspan="1"/><td rowspan="1" colspan="1"/><td rowspan="1" colspan="1"/><td rowspan="1" colspan="1"/><td rowspan="1" colspan="1"/><td rowspan="1" colspan="1"/><td rowspan="1" colspan="1"/><td rowspan="1" colspan="1"/></tr><tr><td rowspan="1" colspan="1">2</td><td rowspan="1" colspan="1"><italic><tp:taxon-name><tp:taxon-name-part taxon-name-part-type="genus" reg="Osedax">Osedax</tp:taxon-name-part></tp:taxon-name></italic> sp. ‘sagami8’</td><td rowspan="1" colspan="1">0.230</td><td rowspan="1" colspan="1"/><td rowspan="1" colspan="1"/><td rowspan="1" colspan="1"/><td rowspan="1" colspan="1"/><td rowspan="1" colspan="1"/><td rowspan="1" colspan="1"/><td rowspan="1" colspan="1"/><td rowspan="1" colspan="1"/><td rowspan="1" colspan="1"/><td rowspan="1" colspan="1"/><td rowspan="1" colspan="1"/><td rowspan="1" colspan="1"/><td rowspan="1" colspan="1"/><td rowspan="1" colspan="1"/><td rowspan="1" colspan="1"/><td rowspan="1" colspan="1"/><td rowspan="1" colspan="1"/><td rowspan="1" colspan="1"/><td rowspan="1" colspan="1"/><td rowspan="1" colspan="1"/><td rowspan="1" colspan="1"/><td rowspan="1" colspan="1"/><td rowspan="1" colspan="1"/><td rowspan="1" colspan="1"/><td rowspan="1" colspan="1"/><td rowspan="1" colspan="1"/><td rowspan="1" colspan="1"/><td rowspan="1" colspan="1"/><td rowspan="1" colspan="1"/><td rowspan="1" colspan="1"/><td rowspan="1" colspan="1"/><td rowspan="1" colspan="1"/><td rowspan="1" colspan="1"/></tr><tr><td rowspan="1" colspan="1">3</td><td rowspan="1" colspan="1">
                        <italic><tp:taxon-name>
                            <tp:taxon-name-part taxon-name-part-type="genus" reg="Osedax">Osedax</tp:taxon-name-part>
                            <tp:taxon-name-part taxon-name-part-type="species" reg="tiburon">tiburon</tp:taxon-name-part>
                          </tp:taxon-name></italic>
                      </td><td rowspan="1" colspan="1">0.206</td><td rowspan="1" colspan="1">0.188</td><td rowspan="1" colspan="1"/><td rowspan="1" colspan="1"/><td rowspan="1" colspan="1"/><td rowspan="1" colspan="1"/><td rowspan="1" colspan="1"/><td rowspan="1" colspan="1"/><td rowspan="1" colspan="1"/><td rowspan="1" colspan="1"/><td rowspan="1" colspan="1"/><td rowspan="1" colspan="1"/><td rowspan="1" colspan="1"/><td rowspan="1" colspan="1"/><td rowspan="1" colspan="1"/><td rowspan="1" colspan="1"/><td rowspan="1" colspan="1"/><td rowspan="1" colspan="1"/><td rowspan="1" colspan="1"/><td rowspan="1" colspan="1"/><td rowspan="1" colspan="1"/><td rowspan="1" colspan="1"/><td rowspan="1" colspan="1"/><td rowspan="1" colspan="1"/><td rowspan="1" colspan="1"/><td rowspan="1" colspan="1"/><td rowspan="1" colspan="1"/><td rowspan="1" colspan="1"/><td rowspan="1" colspan="1"/><td rowspan="1" colspan="1"/><td rowspan="1" colspan="1"/><td rowspan="1" colspan="1"/><td rowspan="1" colspan="1"/><td rowspan="1" colspan="1"/></tr><tr><td rowspan="1" colspan="1">4</td><td rowspan="1" colspan="1"><italic><tp:taxon-name><tp:taxon-name-part taxon-name-part-type="genus" reg="Osedax">Osedax</tp:taxon-name-part></tp:taxon-name></italic> sp. ‘sagami7’</td><td rowspan="1" colspan="1">0.207</td><td rowspan="1" colspan="1">0.221</td><td rowspan="1" colspan="1">0.241</td><td rowspan="1" colspan="1"/><td rowspan="1" colspan="1"/><td rowspan="1" colspan="1"/><td rowspan="1" colspan="1"/><td rowspan="1" colspan="1"/><td rowspan="1" colspan="1"/><td rowspan="1" colspan="1"/><td rowspan="1" colspan="1"/><td rowspan="1" colspan="1"/><td rowspan="1" colspan="1"/><td rowspan="1" colspan="1"/><td rowspan="1" colspan="1"/><td rowspan="1" colspan="1"/><td rowspan="1" colspan="1"/><td rowspan="1" colspan="1"/><td rowspan="1" colspan="1"/><td rowspan="1" colspan="1"/><td rowspan="1" colspan="1"/><td rowspan="1" colspan="1"/><td rowspan="1" colspan="1"/><td rowspan="1" colspan="1"/><td rowspan="1" colspan="1"/><td rowspan="1" colspan="1"/><td rowspan="1" colspan="1"/><td rowspan="1" colspan="1"/><td rowspan="1" colspan="1"/><td rowspan="1" colspan="1"/><td rowspan="1" colspan="1"/><td rowspan="1" colspan="1"/><td rowspan="1" colspan="1"/><td rowspan="1" colspan="1"/></tr><tr><td rowspan="1" colspan="1">5</td><td rowspan="1" colspan="1">
                        <italic><tp:taxon-name>
                            <tp:taxon-name-part taxon-name-part-type="genus" reg="Osedax">Osedax</tp:taxon-name-part>
                            <tp:taxon-name-part taxon-name-part-type="species" reg="knutei">knutei</tp:taxon-name-part>
                          </tp:taxon-name></italic>
                      </td><td rowspan="1" colspan="1">0.238</td><td rowspan="1" colspan="1">0.167</td><td rowspan="1" colspan="1">0.231</td><td rowspan="1" colspan="1">0.230</td><td rowspan="1" colspan="1"/><td rowspan="1" colspan="1"/><td rowspan="1" colspan="1"/><td rowspan="1" colspan="1"/><td rowspan="1" colspan="1"/><td rowspan="1" colspan="1"/><td rowspan="1" colspan="1"/><td rowspan="1" colspan="1"/><td rowspan="1" colspan="1"/><td rowspan="1" colspan="1"/><td rowspan="1" colspan="1"/><td rowspan="1" colspan="1"/><td rowspan="1" colspan="1"/><td rowspan="1" colspan="1"/><td rowspan="1" colspan="1"/><td rowspan="1" colspan="1"/><td rowspan="1" colspan="1"/><td rowspan="1" colspan="1"/><td rowspan="1" colspan="1"/><td rowspan="1" colspan="1"/><td rowspan="1" colspan="1"/><td rowspan="1" colspan="1"/><td rowspan="1" colspan="1"/><td rowspan="1" colspan="1"/><td rowspan="1" colspan="1"/><td rowspan="1" colspan="1"/><td rowspan="1" colspan="1"/><td rowspan="1" colspan="1"/><td rowspan="1" colspan="1"/><td rowspan="1" colspan="1"/></tr><tr><td rowspan="1" colspan="1">6</td><td rowspan="1" colspan="1"><italic><tp:taxon-name><tp:taxon-name-part taxon-name-part-type="genus" reg="Osedax">Osedax</tp:taxon-name-part></tp:taxon-name></italic> sp. ‘sagami4’</td><td rowspan="1" colspan="1">0.193</td><td rowspan="1" colspan="1">0.214</td><td rowspan="1" colspan="1">0.214</td><td rowspan="1" colspan="1">0.162</td><td rowspan="1" colspan="1">0.212</td><td rowspan="1" colspan="1"/><td rowspan="1" colspan="1"/><td rowspan="1" colspan="1"/><td rowspan="1" colspan="1"/><td rowspan="1" colspan="1"/><td rowspan="1" colspan="1"/><td rowspan="1" colspan="1"/><td rowspan="1" colspan="1"/><td rowspan="1" colspan="1"/><td rowspan="1" colspan="1"/><td rowspan="1" colspan="1"/><td rowspan="1" colspan="1"/><td rowspan="1" colspan="1"/><td rowspan="1" colspan="1"/><td rowspan="1" colspan="1"/><td rowspan="1" colspan="1"/><td rowspan="1" colspan="1"/><td rowspan="1" colspan="1"/><td rowspan="1" colspan="1"/><td rowspan="1" colspan="1"/><td rowspan="1" colspan="1"/><td rowspan="1" colspan="1"/><td rowspan="1" colspan="1"/><td rowspan="1" colspan="1"/><td rowspan="1" colspan="1"/><td rowspan="1" colspan="1"/><td rowspan="1" colspan="1"/><td rowspan="1" colspan="1"/><td rowspan="1" colspan="1"/></tr><tr><td rowspan="1" colspan="1">7</td><td rowspan="1" colspan="1">
                        <italic><tp:taxon-name>
                            <tp:taxon-name-part taxon-name-part-type="genus" reg="Osedax">Osedax</tp:taxon-name-part>
                            <tp:taxon-name-part taxon-name-part-type="species" reg="mucofloris">mucofloris</tp:taxon-name-part>
                          </tp:taxon-name></italic>
                      </td><td rowspan="1" colspan="1">0.198</td><td rowspan="1" colspan="1">0.224</td><td rowspan="1" colspan="1">0.209</td><td rowspan="1" colspan="1">0.204</td><td rowspan="1" colspan="1">0.190</td><td rowspan="1" colspan="1">0.214</td><td rowspan="1" colspan="1"/><td rowspan="1" colspan="1"/><td rowspan="1" colspan="1"/><td rowspan="1" colspan="1"/><td rowspan="1" colspan="1"/><td rowspan="1" colspan="1"/><td rowspan="1" colspan="1"/><td rowspan="1" colspan="1"/><td rowspan="1" colspan="1"/><td rowspan="1" colspan="1"/><td rowspan="1" colspan="1"/><td rowspan="1" colspan="1"/><td rowspan="1" colspan="1"/><td rowspan="1" colspan="1"/><td rowspan="1" colspan="1"/><td rowspan="1" colspan="1"/><td rowspan="1" colspan="1"/><td rowspan="1" colspan="1"/><td rowspan="1" colspan="1"/><td rowspan="1" colspan="1"/><td rowspan="1" colspan="1"/><td rowspan="1" colspan="1"/><td rowspan="1" colspan="1"/><td rowspan="1" colspan="1"/><td rowspan="1" colspan="1"/><td rowspan="1" colspan="1"/><td rowspan="1" colspan="1"/><td rowspan="1" colspan="1"/></tr><tr><td rowspan="1" colspan="1">8</td><td rowspan="1" colspan="1">
                        <italic><tp:taxon-name>
                            <tp:taxon-name-part taxon-name-part-type="genus" reg="Osedax">Osedax</tp:taxon-name-part>
                            <tp:taxon-name-part taxon-name-part-type="species" reg="antarcticus">antarcticus</tp:taxon-name-part>
                          </tp:taxon-name></italic>
                      </td><td rowspan="1" colspan="1">0.209</td><td rowspan="1" colspan="1">0.209</td><td rowspan="1" colspan="1">0.218</td><td rowspan="1" colspan="1">0.235</td><td rowspan="1" colspan="1">0.211</td><td rowspan="1" colspan="1">0.201</td><td rowspan="1" colspan="1">0.255</td><td rowspan="1" colspan="1"/><td rowspan="1" colspan="1"/><td rowspan="1" colspan="1"/><td rowspan="1" colspan="1"/><td rowspan="1" colspan="1"/><td rowspan="1" colspan="1"/><td rowspan="1" colspan="1"/><td rowspan="1" colspan="1"/><td rowspan="1" colspan="1"/><td rowspan="1" colspan="1"/><td rowspan="1" colspan="1"/><td rowspan="1" colspan="1"/><td rowspan="1" colspan="1"/><td rowspan="1" colspan="1"/><td rowspan="1" colspan="1"/><td rowspan="1" colspan="1"/><td rowspan="1" colspan="1"/><td rowspan="1" colspan="1"/><td rowspan="1" colspan="1"/><td rowspan="1" colspan="1"/><td rowspan="1" colspan="1"/><td rowspan="1" colspan="1"/><td rowspan="1" colspan="1"/><td rowspan="1" colspan="1"/><td rowspan="1" colspan="1"/><td rowspan="1" colspan="1"/><td rowspan="1" colspan="1"/></tr><tr><td rowspan="1" colspan="1">9</td><td rowspan="1" colspan="1">
                        <italic><tp:taxon-name>
                            <tp:taxon-name-part taxon-name-part-type="genus" reg="Osedax">Osedax</tp:taxon-name-part>
                            <tp:taxon-name-part taxon-name-part-type="species" reg="talkovici">talkovici</tp:taxon-name-part>
                          </tp:taxon-name></italic>
                      </td><td rowspan="1" colspan="1">0.225</td><td rowspan="1" colspan="1">0.219</td><td rowspan="1" colspan="1">0.234</td><td rowspan="1" colspan="1">0.244</td><td rowspan="1" colspan="1">0.214</td><td rowspan="1" colspan="1">0.220</td><td rowspan="1" colspan="1">0.220</td><td rowspan="1" colspan="1">0.267</td><td rowspan="1" colspan="1"/><td rowspan="1" colspan="1"/><td rowspan="1" colspan="1"/><td rowspan="1" colspan="1"/><td rowspan="1" colspan="1"/><td rowspan="1" colspan="1"/><td rowspan="1" colspan="1"/><td rowspan="1" colspan="1"/><td rowspan="1" colspan="1"/><td rowspan="1" colspan="1"/><td rowspan="1" colspan="1"/><td rowspan="1" colspan="1"/><td rowspan="1" colspan="1"/><td rowspan="1" colspan="1"/><td rowspan="1" colspan="1"/><td rowspan="1" colspan="1"/><td rowspan="1" colspan="1"/><td rowspan="1" colspan="1"/><td rowspan="1" colspan="1"/><td rowspan="1" colspan="1"/><td rowspan="1" colspan="1"/><td rowspan="1" colspan="1"/><td rowspan="1" colspan="1"/><td rowspan="1" colspan="1"/><td rowspan="1" colspan="1"/><td rowspan="1" colspan="1"/></tr><tr><td rowspan="1" colspan="1">10</td><td rowspan="1" colspan="1">
                        <italic><tp:taxon-name>
                            <tp:taxon-name-part taxon-name-part-type="genus" reg="Osedax">Osedax</tp:taxon-name-part>
                            <tp:taxon-name-part taxon-name-part-type="species" reg="randyi">randyi</tp:taxon-name-part>
                          </tp:taxon-name></italic>
                      </td><td rowspan="1" colspan="1">0.207</td><td rowspan="1" colspan="1">0.219</td><td rowspan="1" colspan="1">0.244</td><td rowspan="1" colspan="1">0.006</td><td rowspan="1" colspan="1">0.233</td><td rowspan="1" colspan="1">0.165</td><td rowspan="1" colspan="1">0.209</td><td rowspan="1" colspan="1">0.231</td><td rowspan="1" colspan="1">0.238</td><td rowspan="1" colspan="1"/><td rowspan="1" colspan="1"/><td rowspan="1" colspan="1"/><td rowspan="1" colspan="1"/><td rowspan="1" colspan="1"/><td rowspan="1" colspan="1"/><td rowspan="1" colspan="1"/><td rowspan="1" colspan="1"/><td rowspan="1" colspan="1"/><td rowspan="1" colspan="1"/><td rowspan="1" colspan="1"/><td rowspan="1" colspan="1"/><td rowspan="1" colspan="1"/><td rowspan="1" colspan="1"/><td rowspan="1" colspan="1"/><td rowspan="1" colspan="1"/><td rowspan="1" colspan="1"/><td rowspan="1" colspan="1"/><td rowspan="1" colspan="1"/><td rowspan="1" colspan="1"/><td rowspan="1" colspan="1"/><td rowspan="1" colspan="1"/><td rowspan="1" colspan="1"/><td rowspan="1" colspan="1"/><td rowspan="1" colspan="1"/></tr><tr><td rowspan="1" colspan="1">11</td><td rowspan="1" colspan="1">
                        <italic><tp:taxon-name>
                            <tp:taxon-name-part taxon-name-part-type="genus" reg="Osedax">Osedax</tp:taxon-name-part>
                            <tp:taxon-name-part taxon-name-part-type="species" reg="crouchi">crouchi</tp:taxon-name-part>
                          </tp:taxon-name></italic>
                      </td><td rowspan="1" colspan="1">0.209</td><td rowspan="1" colspan="1">0.213</td><td rowspan="1" colspan="1">0.180</td><td rowspan="1" colspan="1">0.178</td><td rowspan="1" colspan="1">0.196</td><td rowspan="1" colspan="1">0.177</td><td rowspan="1" colspan="1">0.203</td><td rowspan="1" colspan="1">0.205</td><td rowspan="1" colspan="1">0.221</td><td rowspan="1" colspan="1">0.180</td><td rowspan="1" colspan="1"/><td rowspan="1" colspan="1"/><td rowspan="1" colspan="1"/><td rowspan="1" colspan="1"/><td rowspan="1" colspan="1"/><td rowspan="1" colspan="1"/><td rowspan="1" colspan="1"/><td rowspan="1" colspan="1"/><td rowspan="1" colspan="1"/><td rowspan="1" colspan="1"/><td rowspan="1" colspan="1"/><td rowspan="1" colspan="1"/><td rowspan="1" colspan="1"/><td rowspan="1" colspan="1"/><td rowspan="1" colspan="1"/><td rowspan="1" colspan="1"/><td rowspan="1" colspan="1"/><td rowspan="1" colspan="1"/><td rowspan="1" colspan="1"/><td rowspan="1" colspan="1"/><td rowspan="1" colspan="1"/><td rowspan="1" colspan="1"/><td rowspan="1" colspan="1"/><td rowspan="1" colspan="1"/></tr><tr><td rowspan="1" colspan="1">12</td><td rowspan="1" colspan="1"><italic><tp:taxon-name><tp:taxon-name-part taxon-name-part-type="genus" reg="Osedax">Osedax</tp:taxon-name-part></tp:taxon-name></italic> sp. ‘MB16’</td><td rowspan="1" colspan="1">0.207</td><td rowspan="1" colspan="1">0.230</td><td rowspan="1" colspan="1">0.253</td><td rowspan="1" colspan="1">0.057</td><td rowspan="1" colspan="1">0.219</td><td rowspan="1" colspan="1">0.178</td><td rowspan="1" colspan="1">0.212</td><td rowspan="1" colspan="1">0.240</td><td rowspan="1" colspan="1">0.236</td><td rowspan="1" colspan="1">0.059</td><td rowspan="1" colspan="1">0.175</td><td rowspan="1" colspan="1"/><td rowspan="1" colspan="1"/><td rowspan="1" colspan="1"/><td rowspan="1" colspan="1"/><td rowspan="1" colspan="1"/><td rowspan="1" colspan="1"/><td rowspan="1" colspan="1"/><td rowspan="1" colspan="1"/><td rowspan="1" colspan="1"/><td rowspan="1" colspan="1"/><td rowspan="1" colspan="1"/><td rowspan="1" colspan="1"/><td rowspan="1" colspan="1"/><td rowspan="1" colspan="1"/><td rowspan="1" colspan="1"/><td rowspan="1" colspan="1"/><td rowspan="1" colspan="1"/><td rowspan="1" colspan="1"/><td rowspan="1" colspan="1"/><td rowspan="1" colspan="1"/><td rowspan="1" colspan="1"/><td rowspan="1" colspan="1"/><td rowspan="1" colspan="1"/></tr><tr><td rowspan="1" colspan="1">13</td><td rowspan="1" colspan="1">
                        <italic><tp:taxon-name>
                            <tp:taxon-name-part taxon-name-part-type="genus" reg="Osedax">Osedax</tp:taxon-name-part>
                            <tp:taxon-name-part taxon-name-part-type="species" reg="sigridae">sigridae</tp:taxon-name-part>
                          </tp:taxon-name></italic>
                      </td><td rowspan="1" colspan="1">0.192</td><td rowspan="1" colspan="1">0.198</td><td rowspan="1" colspan="1">0.190</td><td rowspan="1" colspan="1">0.214</td><td rowspan="1" colspan="1">0.207</td><td rowspan="1" colspan="1">0.207</td><td rowspan="1" colspan="1">0.230</td><td rowspan="1" colspan="1">0.212</td><td rowspan="1" colspan="1">0.215</td><td rowspan="1" colspan="1">0.208</td><td rowspan="1" colspan="1">0.188</td><td rowspan="1" colspan="1">0.217</td><td rowspan="1" colspan="1"/><td rowspan="1" colspan="1"/><td rowspan="1" colspan="1"/><td rowspan="1" colspan="1"/><td rowspan="1" colspan="1"/><td rowspan="1" colspan="1"/><td rowspan="1" colspan="1"/><td rowspan="1" colspan="1"/><td rowspan="1" colspan="1"/><td rowspan="1" colspan="1"/><td rowspan="1" colspan="1"/><td rowspan="1" colspan="1"/><td rowspan="1" colspan="1"/><td rowspan="1" colspan="1"/><td rowspan="1" colspan="1"/><td rowspan="1" colspan="1"/><td rowspan="1" colspan="1"/><td rowspan="1" colspan="1"/><td rowspan="1" colspan="1"/><td rowspan="1" colspan="1"/><td rowspan="1" colspan="1"/><td rowspan="1" colspan="1"/></tr><tr><td rowspan="1" colspan="1">14</td><td rowspan="1" colspan="1">
                        <italic><tp:taxon-name>
                            <tp:taxon-name-part taxon-name-part-type="genus" reg="Osedax">Osedax</tp:taxon-name-part>
                            <tp:taxon-name-part taxon-name-part-type="species" reg="lehmani">lehmani</tp:taxon-name-part>
                          </tp:taxon-name></italic>
                      </td><td rowspan="1" colspan="1">0.193</td><td rowspan="1" colspan="1">0.229</td><td rowspan="1" colspan="1">0.211</td><td rowspan="1" colspan="1">0.178</td><td rowspan="1" colspan="1">0.223</td><td rowspan="1" colspan="1">0.175</td><td rowspan="1" colspan="1">0.178</td><td rowspan="1" colspan="1">0.264</td><td rowspan="1" colspan="1">0.202</td><td rowspan="1" colspan="1">0.175</td><td rowspan="1" colspan="1">0.200</td><td rowspan="1" colspan="1">0.175</td><td rowspan="1" colspan="1">0.195</td><td rowspan="1" colspan="1"/><td rowspan="1" colspan="1"/><td rowspan="1" colspan="1"/><td rowspan="1" colspan="1"/><td rowspan="1" colspan="1"/><td rowspan="1" colspan="1"/><td rowspan="1" colspan="1"/><td rowspan="1" colspan="1"/><td rowspan="1" colspan="1"/><td rowspan="1" colspan="1"/><td rowspan="1" colspan="1"/><td rowspan="1" colspan="1"/><td rowspan="1" colspan="1"/><td rowspan="1" colspan="1"/><td rowspan="1" colspan="1"/><td rowspan="1" colspan="1"/><td rowspan="1" colspan="1"/><td rowspan="1" colspan="1"/><td rowspan="1" colspan="1"/><td rowspan="1" colspan="1"/><td rowspan="1" colspan="1"/></tr><tr><td rowspan="1" colspan="1">15</td><td rowspan="1" colspan="1">
                        <italic><tp:taxon-name>
                            <tp:taxon-name-part taxon-name-part-type="genus" reg="Osedax">Osedax</tp:taxon-name-part>
                            <tp:taxon-name-part taxon-name-part-type="species" reg="ventana">ventana</tp:taxon-name-part>
                          </tp:taxon-name></italic>
                      </td><td rowspan="1" colspan="1">0.193</td><td rowspan="1" colspan="1">0.187</td><td rowspan="1" colspan="1">0.165</td><td rowspan="1" colspan="1">0.217</td><td rowspan="1" colspan="1">0.196</td><td rowspan="1" colspan="1">0.208</td><td rowspan="1" colspan="1">0.225</td><td rowspan="1" colspan="1">0.221</td><td rowspan="1" colspan="1">0.220</td><td rowspan="1" colspan="1">0.222</td><td rowspan="1" colspan="1">0.155</td><td rowspan="1" colspan="1">0.222</td><td rowspan="1" colspan="1">0.207</td><td rowspan="1" colspan="1">0.228</td><td rowspan="1" colspan="1"/><td rowspan="1" colspan="1"/><td rowspan="1" colspan="1"/><td rowspan="1" colspan="1"/><td rowspan="1" colspan="1"/><td rowspan="1" colspan="1"/><td rowspan="1" colspan="1"/><td rowspan="1" colspan="1"/><td rowspan="1" colspan="1"/><td rowspan="1" colspan="1"/><td rowspan="1" colspan="1"/><td rowspan="1" colspan="1"/><td rowspan="1" colspan="1"/><td rowspan="1" colspan="1"/><td rowspan="1" colspan="1"/><td rowspan="1" colspan="1"/><td rowspan="1" colspan="1"/><td rowspan="1" colspan="1"/><td rowspan="1" colspan="1"/><td rowspan="1" colspan="1"/></tr><tr><td rowspan="1" colspan="1">16</td><td rowspan="1" colspan="1">
                        <italic><tp:taxon-name>
                            <tp:taxon-name-part taxon-name-part-type="genus" reg="Osedax">Osedax</tp:taxon-name-part>
                            <tp:taxon-name-part taxon-name-part-type="species" reg="roseus">roseus</tp:taxon-name-part>
                          </tp:taxon-name></italic>
                      </td><td rowspan="1" colspan="1">0.172</td><td rowspan="1" colspan="1">0.209</td><td rowspan="1" colspan="1">0.201</td><td rowspan="1" colspan="1">0.209</td><td rowspan="1" colspan="1">0.230</td><td rowspan="1" colspan="1">0.168</td><td rowspan="1" colspan="1">0.206</td><td rowspan="1" colspan="1">0.196</td><td rowspan="1" colspan="1">0.226</td><td rowspan="1" colspan="1">0.201</td><td rowspan="1" colspan="1">0.222</td><td rowspan="1" colspan="1">0.211</td><td rowspan="1" colspan="1">0.201</td><td rowspan="1" colspan="1">0.191</td><td rowspan="1" colspan="1">0.203</td><td rowspan="1" colspan="1"/><td rowspan="1" colspan="1"/><td rowspan="1" colspan="1"/><td rowspan="1" colspan="1"/><td rowspan="1" colspan="1"/><td rowspan="1" colspan="1"/><td rowspan="1" colspan="1"/><td rowspan="1" colspan="1"/><td rowspan="1" colspan="1"/><td rowspan="1" colspan="1"/><td rowspan="1" colspan="1"/><td rowspan="1" colspan="1"/><td rowspan="1" colspan="1"/><td rowspan="1" colspan="1"/><td rowspan="1" colspan="1"/><td rowspan="1" colspan="1"/><td rowspan="1" colspan="1"/><td rowspan="1" colspan="1"/><td rowspan="1" colspan="1"/></tr><tr><td rowspan="1" colspan="1">17</td><td rowspan="1" colspan="1">
                        <italic><tp:taxon-name>
                            <tp:taxon-name-part taxon-name-part-type="genus" reg="Osedax">Osedax</tp:taxon-name-part>
                            <tp:taxon-name-part taxon-name-part-type="species" reg="lonnyi">lonnyi</tp:taxon-name-part>
                          </tp:taxon-name></italic>
                      </td><td rowspan="1" colspan="1">0.230</td><td rowspan="1" colspan="1">0.187</td><td rowspan="1" colspan="1">0.236</td><td rowspan="1" colspan="1">0.206</td><td rowspan="1" colspan="1">0.204</td><td rowspan="1" colspan="1">0.185</td><td rowspan="1" colspan="1">0.227</td><td rowspan="1" colspan="1">0.168</td><td rowspan="1" colspan="1">0.233</td><td rowspan="1" colspan="1">0.208</td><td rowspan="1" colspan="1">0.188</td><td rowspan="1" colspan="1">0.200</td><td rowspan="1" colspan="1">0.209</td><td rowspan="1" colspan="1">0.222</td><td rowspan="1" colspan="1">0.201</td><td rowspan="1" colspan="1">0.195</td><td rowspan="1" colspan="1"/><td rowspan="1" colspan="1"/><td rowspan="1" colspan="1"/><td rowspan="1" colspan="1"/><td rowspan="1" colspan="1"/><td rowspan="1" colspan="1"/><td rowspan="1" colspan="1"/><td rowspan="1" colspan="1"/><td rowspan="1" colspan="1"/><td rowspan="1" colspan="1"/><td rowspan="1" colspan="1"/><td rowspan="1" colspan="1"/><td rowspan="1" colspan="1"/><td rowspan="1" colspan="1"/><td rowspan="1" colspan="1"/><td rowspan="1" colspan="1"/><td rowspan="1" colspan="1"/><td rowspan="1" colspan="1"/></tr><tr><td rowspan="1" colspan="1">18</td><td rowspan="1" colspan="1"><italic><tp:taxon-name><tp:taxon-name-part taxon-name-part-type="genus" reg="Osedax">Osedax</tp:taxon-name-part><tp:taxon-name-part taxon-name-part-type="species" reg="braziliensis">braziliensis</tp:taxon-name-part></tp:taxon-name></italic> sp. n.</td><td rowspan="1" colspan="1">0.117</td><td rowspan="1" colspan="1">0.203</td><td rowspan="1" colspan="1">0.203</td><td rowspan="1" colspan="1">0.184</td><td rowspan="1" colspan="1">0.211</td><td rowspan="1" colspan="1">0.217</td><td rowspan="1" colspan="1">0.196</td><td rowspan="1" colspan="1">0.193</td><td rowspan="1" colspan="1">0.236</td><td rowspan="1" colspan="1">0.183</td><td rowspan="1" colspan="1">0.206</td><td rowspan="1" colspan="1">0.190</td><td rowspan="1" colspan="1">0.187</td><td rowspan="1" colspan="1">0.217</td><td rowspan="1" colspan="1">0.198</td><td rowspan="1" colspan="1">0.170</td><td rowspan="1" colspan="1">0.214</td><td rowspan="1" colspan="1"/><td rowspan="1" colspan="1"/><td rowspan="1" colspan="1"/><td rowspan="1" colspan="1"/><td rowspan="1" colspan="1"/><td rowspan="1" colspan="1"/><td rowspan="1" colspan="1"/><td rowspan="1" colspan="1"/><td rowspan="1" colspan="1"/><td rowspan="1" colspan="1"/><td rowspan="1" colspan="1"/><td rowspan="1" colspan="1"/><td rowspan="1" colspan="1"/><td rowspan="1" colspan="1"/><td rowspan="1" colspan="1"/><td rowspan="1" colspan="1"/><td rowspan="1" colspan="1"/></tr><tr><td rowspan="1" colspan="1">19</td><td rowspan="1" colspan="1">
                        <italic><tp:taxon-name>
                            <tp:taxon-name-part taxon-name-part-type="genus" reg="Osedax">Osedax</tp:taxon-name-part>
                            <tp:taxon-name-part taxon-name-part-type="species" reg="rubiplumus">rubiplumus</tp:taxon-name-part>
                          </tp:taxon-name></italic>
                      </td><td rowspan="1" colspan="1">0.190</td><td rowspan="1" colspan="1">0.211</td><td rowspan="1" colspan="1">0.222</td><td rowspan="1" colspan="1">0.195</td><td rowspan="1" colspan="1">0.230</td><td rowspan="1" colspan="1">0.161</td><td rowspan="1" colspan="1">0.230</td><td rowspan="1" colspan="1">0.206</td><td rowspan="1" colspan="1">0.224</td><td rowspan="1" colspan="1">0.203</td><td rowspan="1" colspan="1">0.183</td><td rowspan="1" colspan="1">0.203</td><td rowspan="1" colspan="1">0.203</td><td rowspan="1" colspan="1">0.190</td><td rowspan="1" colspan="1">0.228</td><td rowspan="1" colspan="1">0.185</td><td rowspan="1" colspan="1">0.193</td><td rowspan="1" colspan="1">0.211</td><td rowspan="1" colspan="1"/><td rowspan="1" colspan="1"/><td rowspan="1" colspan="1"/><td rowspan="1" colspan="1"/><td rowspan="1" colspan="1"/><td rowspan="1" colspan="1"/><td rowspan="1" colspan="1"/><td rowspan="1" colspan="1"/><td rowspan="1" colspan="1"/><td rowspan="1" colspan="1"/><td rowspan="1" colspan="1"/><td rowspan="1" colspan="1"/><td rowspan="1" colspan="1"/><td rowspan="1" colspan="1"/><td rowspan="1" colspan="1"/><td rowspan="1" colspan="1"/></tr><tr><td rowspan="1" colspan="1">20</td><td rowspan="1" colspan="1">
                        <italic><tp:taxon-name>
                            <tp:taxon-name-part taxon-name-part-type="genus" reg="Osedax">Osedax</tp:taxon-name-part>
                            <tp:taxon-name-part taxon-name-part-type="species" reg="rogersi">rogersi</tp:taxon-name-part>
                          </tp:taxon-name></italic>
                      </td><td rowspan="1" colspan="1">0.230</td><td rowspan="1" colspan="1">0.187</td><td rowspan="1" colspan="1">0.236</td><td rowspan="1" colspan="1">0.206</td><td rowspan="1" colspan="1">0.204</td><td rowspan="1" colspan="1">0.185</td><td rowspan="1" colspan="1">0.227</td><td rowspan="1" colspan="1">0.168</td><td rowspan="1" colspan="1">0.233</td><td rowspan="1" colspan="1">0.208</td><td rowspan="1" colspan="1">0.188</td><td rowspan="1" colspan="1">0.200</td><td rowspan="1" colspan="1">0.209</td><td rowspan="1" colspan="1">0.222</td><td rowspan="1" colspan="1">0.201</td><td rowspan="1" colspan="1">0.195</td><td rowspan="1" colspan="1">0.000</td><td rowspan="1" colspan="1">0.214</td><td rowspan="1" colspan="1">0.193</td><td rowspan="1" colspan="1"/><td rowspan="1" colspan="1"/><td rowspan="1" colspan="1"/><td rowspan="1" colspan="1"/><td rowspan="1" colspan="1"/><td rowspan="1" colspan="1"/><td rowspan="1" colspan="1"/><td rowspan="1" colspan="1"/><td rowspan="1" colspan="1"/><td rowspan="1" colspan="1"/><td rowspan="1" colspan="1"/><td rowspan="1" colspan="1"/><td rowspan="1" colspan="1"/><td rowspan="1" colspan="1"/><td rowspan="1" colspan="1"/></tr><tr><td rowspan="1" colspan="1">21</td><td rowspan="1" colspan="1"><italic><tp:taxon-name><tp:taxon-name-part taxon-name-part-type="genus" reg="Osedax">Osedax</tp:taxon-name-part></tp:taxon-name></italic> sp. ‘mediterranea’</td><td rowspan="1" colspan="1">0.214</td><td rowspan="1" colspan="1">0.241</td><td rowspan="1" colspan="1">0.212</td><td rowspan="1" colspan="1">0.206</td><td rowspan="1" colspan="1">0.264</td><td rowspan="1" colspan="1">0.217</td><td rowspan="1" colspan="1">0.241</td><td rowspan="1" colspan="1">0.259</td><td rowspan="1" colspan="1">0.203</td><td rowspan="1" colspan="1">0.201</td><td rowspan="1" colspan="1">0.227</td><td rowspan="1" colspan="1">0.190</td><td rowspan="1" colspan="1">0.155</td><td rowspan="1" colspan="1">0.206</td><td rowspan="1" colspan="1">0.230</td><td rowspan="1" colspan="1">0.192</td><td rowspan="1" colspan="1">0.238</td><td rowspan="1" colspan="1">0.199</td><td rowspan="1" colspan="1">0.241</td><td rowspan="1" colspan="1">0.238</td><td rowspan="1" colspan="1"/><td rowspan="1" colspan="1"/><td rowspan="1" colspan="1"/><td rowspan="1" colspan="1"/><td rowspan="1" colspan="1"/><td rowspan="1" colspan="1"/><td rowspan="1" colspan="1"/><td rowspan="1" colspan="1"/><td rowspan="1" colspan="1"/><td rowspan="1" colspan="1"/><td rowspan="1" colspan="1"/><td rowspan="1" colspan="1"/><td rowspan="1" colspan="1"/><td rowspan="1" colspan="1"/></tr><tr><td rowspan="1" colspan="1">22</td><td rowspan="1" colspan="1">
                        <italic><tp:taxon-name>
                            <tp:taxon-name-part taxon-name-part-type="genus" reg="Osedax">Osedax</tp:taxon-name-part>
                            <tp:taxon-name-part taxon-name-part-type="species" reg="packardorum">packardorum</tp:taxon-name-part>
                          </tp:taxon-name></italic>
                      </td><td rowspan="1" colspan="1">0.201</td><td rowspan="1" colspan="1">0.216</td><td rowspan="1" colspan="1">0.208</td><td rowspan="1" colspan="1">0.185</td><td rowspan="1" colspan="1">0.237</td><td rowspan="1" colspan="1">0.170</td><td rowspan="1" colspan="1">0.181</td><td rowspan="1" colspan="1">0.258</td><td rowspan="1" colspan="1">0.191</td><td rowspan="1" colspan="1">0.177</td><td rowspan="1" colspan="1">0.219</td><td rowspan="1" colspan="1">0.199</td><td rowspan="1" colspan="1">0.201</td><td rowspan="1" colspan="1">0.082</td><td rowspan="1" colspan="1">0.219</td><td rowspan="1" colspan="1">0.196</td><td rowspan="1" colspan="1">0.227</td><td rowspan="1" colspan="1">0.219</td><td rowspan="1" colspan="1">0.196</td><td rowspan="1" colspan="1">0.227</td><td rowspan="1" colspan="1">0.196</td><td rowspan="1" colspan="1"/><td rowspan="1" colspan="1"/><td rowspan="1" colspan="1"/><td rowspan="1" colspan="1"/><td rowspan="1" colspan="1"/><td rowspan="1" colspan="1"/><td rowspan="1" colspan="1"/><td rowspan="1" colspan="1"/><td rowspan="1" colspan="1"/><td rowspan="1" colspan="1"/><td rowspan="1" colspan="1"/><td rowspan="1" colspan="1"/><td rowspan="1" colspan="1"/></tr><tr><td rowspan="1" colspan="1">23</td><td rowspan="1" colspan="1">
                        <italic><tp:taxon-name>
                            <tp:taxon-name-part taxon-name-part-type="genus" reg="Osedax">Osedax</tp:taxon-name-part>
                            <tp:taxon-name-part taxon-name-part-type="species" reg="bryani">bryani</tp:taxon-name-part>
                          </tp:taxon-name></italic>
                      </td><td rowspan="1" colspan="1">0.209</td><td rowspan="1" colspan="1">0.213</td><td rowspan="1" colspan="1">0.180</td><td rowspan="1" colspan="1">0.178</td><td rowspan="1" colspan="1">0.196</td><td rowspan="1" colspan="1">0.177</td><td rowspan="1" colspan="1">0.203</td><td rowspan="1" colspan="1">0.205</td><td rowspan="1" colspan="1">0.221</td><td rowspan="1" colspan="1">0.180</td><td rowspan="1" colspan="1">0.000</td><td rowspan="1" colspan="1">0.175</td><td rowspan="1" colspan="1">0.188</td><td rowspan="1" colspan="1">0.200</td><td rowspan="1" colspan="1">0.155</td><td rowspan="1" colspan="1">0.222</td><td rowspan="1" colspan="1">0.188</td><td rowspan="1" colspan="1">0.206</td><td rowspan="1" colspan="1">0.183</td><td rowspan="1" colspan="1">0.188</td><td rowspan="1" colspan="1">0.227</td><td rowspan="1" colspan="1">0.219</td><td rowspan="1" colspan="1"/><td rowspan="1" colspan="1"/><td rowspan="1" colspan="1"/><td rowspan="1" colspan="1"/><td rowspan="1" colspan="1"/><td rowspan="1" colspan="1"/><td rowspan="1" colspan="1"/><td rowspan="1" colspan="1"/><td rowspan="1" colspan="1"/><td rowspan="1" colspan="1"/><td rowspan="1" colspan="1"/><td rowspan="1" colspan="1"/></tr><tr><td rowspan="1" colspan="1">24</td><td rowspan="1" colspan="1">
                        <italic><tp:taxon-name>
                            <tp:taxon-name-part taxon-name-part-type="genus" reg="Osedax">Osedax</tp:taxon-name-part>
                            <tp:taxon-name-part taxon-name-part-type="species" reg="nordenskjoeldi">nordenskjoeldi</tp:taxon-name-part>
                          </tp:taxon-name></italic>
                      </td><td rowspan="1" colspan="1">0.203</td><td rowspan="1" colspan="1">0.190</td><td rowspan="1" colspan="1">0.002</td><td rowspan="1" colspan="1">0.244</td><td rowspan="1" colspan="1">0.230</td><td rowspan="1" colspan="1">0.217</td><td rowspan="1" colspan="1">0.209</td><td rowspan="1" colspan="1">0.218</td><td rowspan="1" colspan="1">0.237</td><td rowspan="1" colspan="1">0.246</td><td rowspan="1" colspan="1">0.177</td><td rowspan="1" colspan="1">0.255</td><td rowspan="1" colspan="1">0.188</td><td rowspan="1" colspan="1">0.214</td><td rowspan="1" colspan="1">0.163</td><td rowspan="1" colspan="1">0.204</td><td rowspan="1" colspan="1">0.238</td><td rowspan="1" colspan="1">0.201</td><td rowspan="1" colspan="1">0.220</td><td rowspan="1" colspan="1">0.238</td><td rowspan="1" colspan="1">0.214</td><td rowspan="1" colspan="1">0.211</td><td rowspan="1" colspan="1">0.177</td><td rowspan="1" colspan="1"/><td rowspan="1" colspan="1"/><td rowspan="1" colspan="1"/><td rowspan="1" colspan="1"/><td rowspan="1" colspan="1"/><td rowspan="1" colspan="1"/><td rowspan="1" colspan="1"/><td rowspan="1" colspan="1"/><td rowspan="1" colspan="1"/><td rowspan="1" colspan="1"/><td rowspan="1" colspan="1"/></tr><tr><td rowspan="1" colspan="1">25</td><td rowspan="1" colspan="1">
                        <italic><tp:taxon-name>
                            <tp:taxon-name-part taxon-name-part-type="genus" reg="Osedax">Osedax</tp:taxon-name-part>
                            <tp:taxon-name-part taxon-name-part-type="species" reg="westernflyer">westernflyer</tp:taxon-name-part>
                          </tp:taxon-name></italic>
                      </td><td rowspan="1" colspan="1">0.233</td><td rowspan="1" colspan="1">0.004</td><td rowspan="1" colspan="1">0.188</td><td rowspan="1" colspan="1">0.221</td><td rowspan="1" colspan="1">0.170</td><td rowspan="1" colspan="1">0.211</td><td rowspan="1" colspan="1">0.224</td><td rowspan="1" colspan="1">0.212</td><td rowspan="1" colspan="1">0.222</td><td rowspan="1" colspan="1">0.219</td><td rowspan="1" colspan="1">0.216</td><td rowspan="1" colspan="1">0.230</td><td rowspan="1" colspan="1">0.200</td><td rowspan="1" colspan="1">0.229</td><td rowspan="1" colspan="1">0.193</td><td rowspan="1" colspan="1">0.206</td><td rowspan="1" colspan="1">0.193</td><td rowspan="1" colspan="1">0.205</td><td rowspan="1" colspan="1">0.211</td><td rowspan="1" colspan="1">0.193</td><td rowspan="1" colspan="1">0.244</td><td rowspan="1" colspan="1">0.216</td><td rowspan="1" colspan="1">0.216</td><td rowspan="1" colspan="1">0.190</td><td rowspan="1" colspan="1"/><td rowspan="1" colspan="1"/><td rowspan="1" colspan="1"/><td rowspan="1" colspan="1"/><td rowspan="1" colspan="1"/><td rowspan="1" colspan="1"/><td rowspan="1" colspan="1"/><td rowspan="1" colspan="1"/><td rowspan="1" colspan="1"/><td rowspan="1" colspan="1"/></tr><tr><td rowspan="1" colspan="1">26</td><td rowspan="1" colspan="1">
                        <italic><tp:taxon-name>
                            <tp:taxon-name-part taxon-name-part-type="genus" reg="Osedax">Osedax</tp:taxon-name-part>
                            <tp:taxon-name-part taxon-name-part-type="species" reg="ryderi">ryderi</tp:taxon-name-part>
                          </tp:taxon-name></italic>
                      </td><td rowspan="1" colspan="1">0.209</td><td rowspan="1" colspan="1">0.213</td><td rowspan="1" colspan="1">0.180</td><td rowspan="1" colspan="1">0.178</td><td rowspan="1" colspan="1">0.196</td><td rowspan="1" colspan="1">0.177</td><td rowspan="1" colspan="1">0.203</td><td rowspan="1" colspan="1">0.205</td><td rowspan="1" colspan="1">0.221</td><td rowspan="1" colspan="1">0.180</td><td rowspan="1" colspan="1">0.000</td><td rowspan="1" colspan="1">0.175</td><td rowspan="1" colspan="1">0.188</td><td rowspan="1" colspan="1">0.200</td><td rowspan="1" colspan="1">0.155</td><td rowspan="1" colspan="1">0.222</td><td rowspan="1" colspan="1">0.188</td><td rowspan="1" colspan="1">0.206</td><td rowspan="1" colspan="1">0.183</td><td rowspan="1" colspan="1">0.188</td><td rowspan="1" colspan="1">0.227</td><td rowspan="1" colspan="1">0.219</td><td rowspan="1" colspan="1">0.000</td><td rowspan="1" colspan="1">0.177</td><td rowspan="1" colspan="1">0.216</td><td rowspan="1" colspan="1"/><td rowspan="1" colspan="1"/><td rowspan="1" colspan="1"/><td rowspan="1" colspan="1"/><td rowspan="1" colspan="1"/><td rowspan="1" colspan="1"/><td rowspan="1" colspan="1"/><td rowspan="1" colspan="1"/><td rowspan="1" colspan="1"/></tr><tr><td rowspan="1" colspan="1">27</td><td rowspan="1" colspan="1"><italic><tp:taxon-name><tp:taxon-name-part taxon-name-part-type="genus" reg="Osedax">Osedax</tp:taxon-name-part></tp:taxon-name></italic> sp. ‘sagami6’</td><td rowspan="1" colspan="1">0.193</td><td rowspan="1" colspan="1">0.175</td><td rowspan="1" colspan="1">0.185</td><td rowspan="1" colspan="1">0.238</td><td rowspan="1" colspan="1">0.152</td><td rowspan="1" colspan="1">0.219</td><td rowspan="1" colspan="1">0.203</td><td rowspan="1" colspan="1">0.203</td><td rowspan="1" colspan="1">0.225</td><td rowspan="1" colspan="1">0.233</td><td rowspan="1" colspan="1">0.175</td><td rowspan="1" colspan="1">0.224</td><td rowspan="1" colspan="1">0.221</td><td rowspan="1" colspan="1">0.236</td><td rowspan="1" colspan="1">0.153</td><td rowspan="1" colspan="1">0.222</td><td rowspan="1" colspan="1">0.178</td><td rowspan="1" colspan="1">0.198</td><td rowspan="1" colspan="1">0.220</td><td rowspan="1" colspan="1">0.178</td><td rowspan="1" colspan="1">0.233</td><td rowspan="1" colspan="1">0.224</td><td rowspan="1" colspan="1">0.175</td><td rowspan="1" colspan="1">0.183</td><td rowspan="1" colspan="1">0.177</td><td rowspan="1" colspan="1">0.175</td><td rowspan="1" colspan="1"/><td rowspan="1" colspan="1"/><td rowspan="1" colspan="1"/><td rowspan="1" colspan="1"/><td rowspan="1" colspan="1"/><td rowspan="1" colspan="1"/><td rowspan="1" colspan="1"/><td rowspan="1" colspan="1"/></tr><tr><td rowspan="1" colspan="1">28</td><td rowspan="1" colspan="1">
                        <italic><tp:taxon-name>
                            <tp:taxon-name-part taxon-name-part-type="genus" reg="Osedax">Osedax</tp:taxon-name-part>
                            <tp:taxon-name-part taxon-name-part-type="species" reg="jabba">jabba</tp:taxon-name-part>
                          </tp:taxon-name></italic>
                      </td><td rowspan="1" colspan="1">0.228</td><td rowspan="1" colspan="1">0.172</td><td rowspan="1" colspan="1">0.222</td><td rowspan="1" colspan="1">0.203</td><td rowspan="1" colspan="1">0.206</td><td rowspan="1" colspan="1">0.251</td><td rowspan="1" colspan="1">0.195</td><td rowspan="1" colspan="1">0.238</td><td rowspan="1" colspan="1">0.228</td><td rowspan="1" colspan="1">0.209</td><td rowspan="1" colspan="1">0.216</td><td rowspan="1" colspan="1">0.228</td><td rowspan="1" colspan="1">0.222</td><td rowspan="1" colspan="1">0.241</td><td rowspan="1" colspan="1">0.188</td><td rowspan="1" colspan="1">0.220</td><td rowspan="1" colspan="1">0.213</td><td rowspan="1" colspan="1">0.208</td><td rowspan="1" colspan="1">0.243</td><td rowspan="1" colspan="1">0.213</td><td rowspan="1" colspan="1">0.227</td><td rowspan="1" colspan="1">0.227</td><td rowspan="1" colspan="1">0.216</td><td rowspan="1" colspan="1">0.219</td><td rowspan="1" colspan="1">0.172</td><td rowspan="1" colspan="1">0.216</td><td rowspan="1" colspan="1">0.206</td><td rowspan="1" colspan="1"/><td rowspan="1" colspan="1"/><td rowspan="1" colspan="1"/><td rowspan="1" colspan="1"/><td rowspan="1" colspan="1"/><td rowspan="1" colspan="1"/><td rowspan="1" colspan="1"/></tr><tr><td rowspan="1" colspan="1">29</td><td rowspan="1" colspan="1">
                        <italic><tp:taxon-name>
                            <tp:taxon-name-part taxon-name-part-type="genus" reg="Osedax">Osedax</tp:taxon-name-part>
                            <tp:taxon-name-part taxon-name-part-type="species" reg="docricketts">docricketts</tp:taxon-name-part>
                          </tp:taxon-name></italic>
                      </td><td rowspan="1" colspan="1">0.198</td><td rowspan="1" colspan="1">0.172</td><td rowspan="1" colspan="1">0.183</td><td rowspan="1" colspan="1">0.236</td><td rowspan="1" colspan="1">0.157</td><td rowspan="1" colspan="1">0.219</td><td rowspan="1" colspan="1">0.206</td><td rowspan="1" colspan="1">0.206</td><td rowspan="1" colspan="1">0.225</td><td rowspan="1" colspan="1">0.230</td><td rowspan="1" colspan="1">0.170</td><td rowspan="1" colspan="1">0.227</td><td rowspan="1" colspan="1">0.218</td><td rowspan="1" colspan="1">0.233</td><td rowspan="1" colspan="1">0.148</td><td rowspan="1" colspan="1">0.222</td><td rowspan="1" colspan="1">0.176</td><td rowspan="1" colspan="1">0.201</td><td rowspan="1" colspan="1">0.220</td><td rowspan="1" colspan="1">0.176</td><td rowspan="1" colspan="1">0.236</td><td rowspan="1" colspan="1">0.222</td><td rowspan="1" colspan="1">0.170</td><td rowspan="1" colspan="1">0.180</td><td rowspan="1" colspan="1">0.175</td><td rowspan="1" colspan="1">0.170</td><td rowspan="1" colspan="1">0.008</td><td rowspan="1" colspan="1">0.203</td><td rowspan="1" colspan="1"/><td rowspan="1" colspan="1"/><td rowspan="1" colspan="1"/><td rowspan="1" colspan="1"/><td rowspan="1" colspan="1"/><td rowspan="1" colspan="1"/></tr><tr><td rowspan="1" colspan="1">30</td><td rowspan="1" colspan="1">
                        <italic><tp:taxon-name>
                            <tp:taxon-name-part taxon-name-part-type="genus" reg="Osedax">Osedax</tp:taxon-name-part>
                            <tp:taxon-name-part taxon-name-part-type="species" reg="priapus">priapus</tp:taxon-name-part>
                          </tp:taxon-name></italic>
                      </td><td rowspan="1" colspan="1">0.217</td><td rowspan="1" colspan="1">0.191</td><td rowspan="1" colspan="1">0.186</td><td rowspan="1" colspan="1">0.206</td><td rowspan="1" colspan="1">0.210</td><td rowspan="1" colspan="1">0.180</td><td rowspan="1" colspan="1">0.230</td><td rowspan="1" colspan="1">0.211</td><td rowspan="1" colspan="1">0.231</td><td rowspan="1" colspan="1">0.209</td><td rowspan="1" colspan="1">0.160</td><td rowspan="1" colspan="1">0.195</td><td rowspan="1" colspan="1">0.155</td><td rowspan="1" colspan="1">0.195</td><td rowspan="1" colspan="1">0.183</td><td rowspan="1" colspan="1">0.198</td><td rowspan="1" colspan="1">0.178</td><td rowspan="1" colspan="1">0.211</td><td rowspan="1" colspan="1">0.219</td><td rowspan="1" colspan="1">0.178</td><td rowspan="1" colspan="1">0.175</td><td rowspan="1" colspan="1">0.227</td><td rowspan="1" colspan="1">0.160</td><td rowspan="1" colspan="1">0.184</td><td rowspan="1" colspan="1">0.196</td><td rowspan="1" colspan="1">0.160</td><td rowspan="1" colspan="1">0.191</td><td rowspan="1" colspan="1">0.198</td><td rowspan="1" colspan="1">0.188</td><td rowspan="1" colspan="1"/><td rowspan="1" colspan="1"/><td rowspan="1" colspan="1"/><td rowspan="1" colspan="1"/><td rowspan="1" colspan="1"/></tr><tr><td rowspan="1" colspan="1">31</td><td rowspan="1" colspan="1"><italic><tp:taxon-name><tp:taxon-name-part taxon-name-part-type="genus" reg="Osedax">Osedax</tp:taxon-name-part></tp:taxon-name></italic> sp. ‘sagami5’</td><td rowspan="1" colspan="1">0.193</td><td rowspan="1" colspan="1">0.214</td><td rowspan="1" colspan="1">0.207</td><td rowspan="1" colspan="1">0.222</td><td rowspan="1" colspan="1">0.204</td><td rowspan="1" colspan="1">0.206</td><td rowspan="1" colspan="1">0.212</td><td rowspan="1" colspan="1">0.228</td><td rowspan="1" colspan="1">0.226</td><td rowspan="1" colspan="1">0.222</td><td rowspan="1" colspan="1">0.198</td><td rowspan="1" colspan="1">0.224</td><td rowspan="1" colspan="1">0.122</td><td rowspan="1" colspan="1">0.203</td><td rowspan="1" colspan="1">0.209</td><td rowspan="1" colspan="1">0.217</td><td rowspan="1" colspan="1">0.219</td><td rowspan="1" colspan="1">0.203</td><td rowspan="1" colspan="1">0.198</td><td rowspan="1" colspan="1">0.219</td><td rowspan="1" colspan="1">0.183</td><td rowspan="1" colspan="1">0.214</td><td rowspan="1" colspan="1">0.198</td><td rowspan="1" colspan="1">0.204</td><td rowspan="1" colspan="1">0.217</td><td rowspan="1" colspan="1">0.198</td><td rowspan="1" colspan="1">0.212</td><td rowspan="1" colspan="1">0.214</td><td rowspan="1" colspan="1">0.207</td><td rowspan="1" colspan="1">0.180</td><td rowspan="1" colspan="1"/><td rowspan="1" colspan="1"/><td rowspan="1" colspan="1"/><td rowspan="1" colspan="1"/></tr><tr><td rowspan="1" colspan="1">32</td><td rowspan="1" colspan="1"><italic><tp:taxon-name><tp:taxon-name-part taxon-name-part-type="genus" reg="Osedax">Osedax</tp:taxon-name-part></tp:taxon-name></italic> sp. ‘sagami3’</td><td rowspan="1" colspan="1">0.196</td><td rowspan="1" colspan="1">0.206</td><td rowspan="1" colspan="1">0.242</td><td rowspan="1" colspan="1">0.209</td><td rowspan="1" colspan="1">0.219</td><td rowspan="1" colspan="1">0.181</td><td rowspan="1" colspan="1">0.217</td><td rowspan="1" colspan="1">0.220</td><td rowspan="1" colspan="1">0.186</td><td rowspan="1" colspan="1">0.201</td><td rowspan="1" colspan="1">0.206</td><td rowspan="1" colspan="1">0.209</td><td rowspan="1" colspan="1">0.211</td><td rowspan="1" colspan="1">0.194</td><td rowspan="1" colspan="1">0.234</td><td rowspan="1" colspan="1">0.187</td><td rowspan="1" colspan="1">0.224</td><td rowspan="1" colspan="1">0.199</td><td rowspan="1" colspan="1">0.176</td><td rowspan="1" colspan="1">0.224</td><td rowspan="1" colspan="1">0.214</td><td rowspan="1" colspan="1">0.202</td><td rowspan="1" colspan="1">0.206</td><td rowspan="1" colspan="1">0.242</td><td rowspan="1" colspan="1">0.209</td><td rowspan="1" colspan="1">0.206</td><td rowspan="1" colspan="1">0.229</td><td rowspan="1" colspan="1">0.238</td><td rowspan="1" colspan="1">0.229</td><td rowspan="1" colspan="1">0.241</td><td rowspan="1" colspan="1">0.225</td><td rowspan="1" colspan="1"/><td rowspan="1" colspan="1"/><td rowspan="1" colspan="1"/></tr><tr><td rowspan="1" colspan="1">33</td><td rowspan="1" colspan="1">
                        <italic><tp:taxon-name>
                            <tp:taxon-name-part taxon-name-part-type="genus" reg="Osedax">Osedax</tp:taxon-name-part>
                            <tp:taxon-name-part taxon-name-part-type="species" reg="japonicus">japonicus</tp:taxon-name-part>
                          </tp:taxon-name></italic>
                      </td><td rowspan="1" colspan="1">0.201</td><td rowspan="1" colspan="1">0.238</td><td rowspan="1" colspan="1">0.220</td><td rowspan="1" colspan="1">0.175</td><td rowspan="1" colspan="1">0.236</td><td rowspan="1" colspan="1">0.172</td><td rowspan="1" colspan="1">0.173</td><td rowspan="1" colspan="1">0.216</td><td rowspan="1" colspan="1">0.204</td><td rowspan="1" colspan="1">0.172</td><td rowspan="1" colspan="1">0.188</td><td rowspan="1" colspan="1">0.165</td><td rowspan="1" colspan="1">0.206</td><td rowspan="1" colspan="1">0.149</td><td rowspan="1" colspan="1">0.206</td><td rowspan="1" colspan="1">0.185</td><td rowspan="1" colspan="1">0.211</td><td rowspan="1" colspan="1">0.188</td><td rowspan="1" colspan="1">0.203</td><td rowspan="1" colspan="1">0.211</td><td rowspan="1" colspan="1">0.206</td><td rowspan="1" colspan="1">0.141</td><td rowspan="1" colspan="1">0.188</td><td rowspan="1" colspan="1">0.223</td><td rowspan="1" colspan="1">0.238</td><td rowspan="1" colspan="1">0.188</td><td rowspan="1" colspan="1">0.213</td><td rowspan="1" colspan="1">0.213</td><td rowspan="1" colspan="1">0.211</td><td rowspan="1" colspan="1">0.201</td><td rowspan="1" colspan="1">0.200</td><td rowspan="1" colspan="1">0.212</td><td rowspan="1" colspan="1"/><td rowspan="1" colspan="1"/></tr><tr><td rowspan="1" colspan="1">34</td><td rowspan="1" colspan="1">
                        <italic><tp:taxon-name>
                            <tp:taxon-name-part taxon-name-part-type="genus" reg="Osedax">Osedax</tp:taxon-name-part>
                            <tp:taxon-name-part taxon-name-part-type="species" reg="deceptionensis">deceptionensis</tp:taxon-name-part>
                          </tp:taxon-name></italic>
                      </td><td rowspan="1" colspan="1">0.214</td><td rowspan="1" colspan="1">0.230</td><td rowspan="1" colspan="1">0.236</td><td rowspan="1" colspan="1">0.273</td><td rowspan="1" colspan="1">0.235</td><td rowspan="1" colspan="1">0.271</td><td rowspan="1" colspan="1">0.246</td><td rowspan="1" colspan="1">0.234</td><td rowspan="1" colspan="1">0.221</td><td rowspan="1" colspan="1">0.273</td><td rowspan="1" colspan="1">0.242</td><td rowspan="1" colspan="1">0.270</td><td rowspan="1" colspan="1">0.209</td><td rowspan="1" colspan="1">0.233</td><td rowspan="1" colspan="1">0.236</td><td rowspan="1" colspan="1">0.241</td><td rowspan="1" colspan="1">0.236</td><td rowspan="1" colspan="1">0.211</td><td rowspan="1" colspan="1">0.250</td><td rowspan="1" colspan="1">0.236</td><td rowspan="1" colspan="1">0.239</td><td rowspan="1" colspan="1">0.233</td><td rowspan="1" colspan="1">0.242</td><td rowspan="1" colspan="1">0.236</td><td rowspan="1" colspan="1">0.236</td><td rowspan="1" colspan="1">0.242</td><td rowspan="1" colspan="1">0.243</td><td rowspan="1" colspan="1">0.261</td><td rowspan="1" colspan="1">0.240</td><td rowspan="1" colspan="1">0.240</td><td rowspan="1" colspan="1">0.248</td><td rowspan="1" colspan="1">0.251</td><td rowspan="1" colspan="1">0.230</td><td rowspan="1" colspan="1"/></tr></tbody></table></table-wrap></tp:treatment-sec><tp:treatment-sec><!--Section generated to contain objects referenced in tp:taxon-treatment.--><table-wrap id="T1" position="float" orientation="portrait"><label>Table 1.</label><caption><p>List of primers used for <abbrev xmlns:xlink="http://www.w3.org/1999/xlink" xlink:title="polymerase chain reaction" id="ABBRID0EDJAE" xlink:type="simple">PCR</abbrev> and sequencing.</p></caption><table id="TID0E2IAC" rules="all"><tbody><tr><th rowspan="1" colspan="1">Primer</th><th rowspan="1" colspan="1">Target gene</th><th rowspan="1" colspan="1">Sequence (5'–3')</th><th rowspan="1" colspan="1">Application</th><th rowspan="1" colspan="1">Reference</th></tr><tr><td rowspan="1" colspan="1">P_CO1f</td><td rowspan="1" colspan="1">
                  <italic><abbrev xmlns:xlink="http://www.w3.org/1999/xlink" xlink:title="cytochrome c oxidase subunit I" id="ABBRID0ENKAE" xlink:type="simple">COI</abbrev></italic>
                </td><td rowspan="1" colspan="1">TCMACTAATCAYAARGAYATTGGNAC</td><td rowspan="1" colspan="1"><abbrev xmlns:xlink="http://www.w3.org/1999/xlink" xlink:title="polymerase chain reaction" id="ABBRID0EYKAE" xlink:type="simple">PCR</abbrev>, Sequencing</td><td rowspan="1" colspan="1">
                  <xref ref-type="bibr" rid="B17">Nelson and Fisher (2000)</xref>
                </td></tr><tr><td rowspan="1" colspan="1">P_CO1r</td><td rowspan="1" colspan="1">
                  <italic><abbrev xmlns:xlink="http://www.w3.org/1999/xlink" xlink:title="cytochrome c oxidase subunit I" id="ABBRID0EWLAE" xlink:type="simple">COI</abbrev></italic>
                </td><td rowspan="1" colspan="1">CCDCCTAGWCCTARRAARTGTTGNGG</td><td rowspan="1" colspan="1"><abbrev xmlns:xlink="http://www.w3.org/1999/xlink" xlink:title="polymerase chain reaction" id="ABBRID0EBMAE" xlink:type="simple">PCR</abbrev>, Sequencing</td><td rowspan="1" colspan="1">
                  <xref ref-type="bibr" rid="B17">Nelson and Fisher (2000)</xref>
                </td></tr><tr><td rowspan="1" colspan="1">Euk_42F</td><td rowspan="1" colspan="1"><abbrev xmlns:xlink="http://www.w3.org/1999/xlink" xlink:title="rRNA" id="ABBRID0E5MAE" xlink:type="simple">18S</abbrev> rRNA</td><td rowspan="1" colspan="1">CTCAARGAYTAAGCCATGCA</td><td rowspan="1" colspan="1"><abbrev xmlns:xlink="http://www.w3.org/1999/xlink" xlink:title="polymerase chain reaction" id="ABBRID0EJNAE" xlink:type="simple">PCR</abbrev>, Sequencing</td><td rowspan="1" colspan="1">
                  <xref ref-type="bibr" rid="B32">Takishita et al. (2007)</xref>
                </td></tr><tr><td rowspan="1" colspan="1">Euk_1520R</td><td rowspan="1" colspan="1"><abbrev xmlns:xlink="http://www.w3.org/1999/xlink" xlink:title="rRNA" id="ABBRID0EGOAE" xlink:type="simple">18S</abbrev> rRNA</td><td rowspan="1" colspan="1">CYGCAGGTTCACCTAC</td><td rowspan="1" colspan="1"><abbrev xmlns:xlink="http://www.w3.org/1999/xlink" xlink:title="polymerase chain reaction" id="ABBRID0EROAE" xlink:type="simple">PCR</abbrev>, Sequencing</td><td rowspan="1" colspan="1">
                  <xref ref-type="bibr" rid="B32">Takishita et al. (2007)</xref>
                </td></tr><tr><td rowspan="1" colspan="1">Euk_555F</td><td rowspan="1" colspan="1"><abbrev xmlns:xlink="http://www.w3.org/1999/xlink" xlink:title="rRNA" id="ABBRID0EOPAE" xlink:type="simple">18S</abbrev> rRNA</td><td rowspan="1" colspan="1">AGTCTGGTGCCAGCAGCCGC</td><td rowspan="1" colspan="1">Sequencing (internal)</td><td rowspan="1" colspan="1">
                  <xref ref-type="bibr" rid="B32">Takishita et al. (2007)</xref>
                </td></tr><tr><td rowspan="1" colspan="1">Euk_555R</td><td rowspan="1" colspan="1"><abbrev xmlns:xlink="http://www.w3.org/1999/xlink" xlink:title="rRNA" id="ABBRID0EIQAE" xlink:type="simple">18S</abbrev> rRNA</td><td rowspan="1" colspan="1">GCGGCTGCTGGCACCAGACT</td><td rowspan="1" colspan="1">Sequencing (internal) (Complement of Euk_555F)</td><td rowspan="1" colspan="1">Modified from <xref ref-type="bibr" rid="B32">Takishita et al. (2007)</xref></td></tr><tr><td rowspan="1" colspan="1">Euk_1269R</td><td rowspan="1" colspan="1"><abbrev xmlns:xlink="http://www.w3.org/1999/xlink" xlink:title="rRNA" id="ABBRID0EBRAE" xlink:type="simple">18S</abbrev> rRNA</td><td rowspan="1" colspan="1">AAGAACGGCCATGCACCAC</td><td rowspan="1" colspan="1">Sequencing (internal)</td><td rowspan="1" colspan="1">
                  <xref ref-type="bibr" rid="B32">Takishita et al. (2007)</xref>
                </td></tr><tr><td rowspan="1" colspan="1">16SarL</td><td rowspan="1" colspan="1"><abbrev xmlns:xlink="http://www.w3.org/1999/xlink" xlink:title="16S rRNA" id="ABBRID0E2RAE" xlink:type="simple">16S</abbrev> rRNA</td><td rowspan="1" colspan="1">CGCCTGTTTAACAAAAACAT</td><td rowspan="1" colspan="1"><abbrev xmlns:xlink="http://www.w3.org/1999/xlink" xlink:title="polymerase chain reaction" id="ABBRID0EGSAE" xlink:type="simple">PCR</abbrev>, Sequencing</td><td rowspan="1" colspan="1">
                  <xref ref-type="bibr" rid="B18">Palumbi et al. (2000)</xref>
                </td></tr><tr><td rowspan="1" colspan="1">16SbrH</td><td rowspan="1" colspan="1"><abbrev xmlns:xlink="http://www.w3.org/1999/xlink" xlink:title="16S rRNA" id="ABBRID0EDTAE" xlink:type="simple">16S</abbrev> rRNA</td><td rowspan="1" colspan="1">CCGGTCTGAACTCAGATCACGT</td><td rowspan="1" colspan="1"><abbrev xmlns:xlink="http://www.w3.org/1999/xlink" xlink:title="polymerase chain reaction" id="ABBRID0EOTAE" xlink:type="simple">PCR</abbrev>, Sequencing</td><td rowspan="1" colspan="1">
                  <xref ref-type="bibr" rid="B18">Palumbi et al. (2000)</xref>
                </td></tr></tbody></table></table-wrap></tp:treatment-sec><ref-list><ref id="B30"><mixed-citation xmlns:xlink="http://www.w3.org/1999/xlink" xlink:type="simple"><person-group><name name-style="western"><surname>Sumida</surname><given-names>PY</given-names></name><name name-style="western"><surname>Alfaro-Lucas</surname><given-names>JM</given-names></name><name name-style="western"><surname>Shimabukuro</surname><given-names>M</given-names></name><name name-style="western"><surname>Kitazato</surname><given-names>H</given-names></name><name name-style="western"><surname>Perez</surname><given-names>JA</given-names></name><name name-style="western"><surname>Soares-Gomes</surname><given-names>A</given-names></name><name name-style="western"><surname>Toyofuku</surname><given-names>T</given-names></name><name name-style="western"><surname>Lima</surname><given-names>AO</given-names></name><name name-style="western"><surname>Ara</surname><given-names>K</given-names></name><name name-style="western"><surname>Fujiwara</surname><given-names>Y</given-names></name></person-group> (<year>2016</year>) Deep-sea whale fall fauna from the Atlantic resembles that of the Pacific Ocean. Scientific Reports 6: 22139. <ext-link xlink:type="simple" ext-link-type="doi" xlink:href="10.1038/srep22139">https://doi.org/10.1038/srep22139</ext-link></mixed-citation></ref><ref id="B17"><mixed-citation xmlns:xlink="http://www.w3.org/1999/xlink" xlink:type="simple"><person-group><name name-style="western"><surname>Nelson</surname><given-names>K</given-names></name><name name-style="western"><surname>Fisher</surname><given-names>CR</given-names></name></person-group> (<year>2000</year>) <article-title>Absence of cospeciation in deep-sea vestimentiferan tube worms and their bacterial endosymbionts.</article-title><source>Symbiosis</source><volume>28</volume>: <fpage>1</fpage>–<lpage>15</lpage>. <ext-link xlink:type="simple" ext-link-type="doi" xlink:href="10.1094/189112711X.001">https://doi.org/10.1094/189112711X.001</ext-link></mixed-citation></ref><ref id="B32"><mixed-citation xmlns:xlink="http://www.w3.org/1999/xlink" xlink:type="simple"><person-group><name name-style="western"><surname>Takishita</surname><given-names>K</given-names></name><name name-style="western"><surname>Yubuki</surname><given-names>N</given-names></name><name name-style="western"><surname>Kakizoe</surname><given-names>N</given-names></name><name name-style="western"><surname>Inagaki</surname><given-names>Y</given-names></name><name name-style="western"><surname>Maruyama</surname><given-names>T</given-names></name></person-group> (<year>2007</year>) <article-title>Diversity of microbial eukaryotes in sediment at a deep-sea methane cold seep: surveys of ribosomal DNA libraries from raw sediment samples and two enrichment cultures.</article-title><source>Extremophiles</source><volume>11</volume>: <fpage>563</fpage>–<lpage>576</lpage>. <ext-link xlink:type="simple" ext-link-type="doi" xlink:href="10.1007/s00792-007-0068-z">https://doi.org/10.1007/s00792-007-0068-z</ext-link></mixed-citation></ref><ref id="B18"><mixed-citation xmlns:xlink="http://www.w3.org/1999/xlink" xlink:type="simple"><person-group><name name-style="western"><surname>Palumbi</surname><given-names>S</given-names></name><name name-style="western"><surname>Martin</surname><given-names>A</given-names></name><name name-style="western"><surname>Romano</surname><given-names>S</given-names></name><name name-style="western"><surname>McMillan</surname><given-names>WO</given-names></name><name name-style="western"><surname>Stice</surname><given-names>L</given-names></name><name name-style="western"><surname>Grabowski</surname><given-names>G</given-names></name></person-group> (<year>2000</year>) <source>The simple fool’s guide to PCR.</source><publisher-name>Department of Zoology and Kewalo Marine Laboratory</publisher-name>, <publisher-loc>University of Hawaii, Honolulu, Hawaii</publisher-loc>, <size units="page">45 pp</size>.</mixed-citation></ref><ref id="B1"><mixed-citation xmlns:xlink="http://www.w3.org/1999/xlink" xlink:type="simple"><person-group><name name-style="western"><surname>Alfaro-Lucas</surname><given-names>JM</given-names></name><name name-style="western"><surname>Shimabukuro</surname><given-names>M</given-names></name><name name-style="western"><surname>Ferreira</surname><given-names>GD</given-names></name><name name-style="western"><surname>Kitazato</surname><given-names>H</given-names></name><name name-style="western"><surname>Fujiwara</surname><given-names>Y</given-names></name><name name-style="western"><surname>Sumida</surname><given-names>PYG</given-names></name></person-group> (<year>2017</year>) <article-title>Bone-eating <italic><tp:taxon-name><tp:taxon-name-part taxon-name-part-type="genus">Osedax</tp:taxon-name-part></tp:taxon-name></italic> worms (<tp:taxon-name><tp:taxon-name-part taxon-name-part-type="phylum">Annelida</tp:taxon-name-part></tp:taxon-name>: <tp:taxon-name><tp:taxon-name-part taxon-name-part-type="family">Siboglinidae</tp:taxon-name-part></tp:taxon-name>) regulate biodiversity of deep-sea whale-fall communities.</article-title><source>Deep-Sea Research Part II: Topical Studies in Oceanography</source><volume>146</volume>: <fpage>4</fpage>–<lpage>12</lpage>. <ext-link xlink:type="simple" ext-link-type="doi" xlink:href="10.1016/j.dsr2.2017.04.011">https://doi.org/10.1016/j.dsr2.2017.04.011</ext-link></mixed-citation></ref><ref id="B19"><mixed-citation xmlns:xlink="http://www.w3.org/1999/xlink" xlink:type="simple"><person-group><name name-style="western"><surname>Rouse</surname><given-names>GW</given-names></name><name name-style="western"><surname>Goffredi</surname><given-names>SK</given-names></name><name name-style="western"><surname>Johnson</surname><given-names>SB</given-names></name><name name-style="western"><surname>Vrijenhoek</surname><given-names>RC</given-names></name></person-group> (<year>2018</year>) An inordinate fondness for <italic><tp:taxon-name><tp:taxon-name-part taxon-name-part-type="genus">Osedax</tp:taxon-name-part></tp:taxon-name></italic> (<tp:taxon-name><tp:taxon-name-part taxon-name-part-type="family">Siboglinidae</tp:taxon-name-part></tp:taxon-name>: <tp:taxon-name><tp:taxon-name-part taxon-name-part-type="phylum">Annelida</tp:taxon-name-part></tp:taxon-name>): Fourteen new species of bone worms from California. Zootaxa 4377: 451. <ext-link xlink:type="simple" ext-link-type="doi" xlink:href="10.11646/zootaxa.4377.4.1">https://doi.org/10.11646/zootaxa.4377.4.1</ext-link></mixed-citation></ref><ref id="B20"><mixed-citation xmlns:xlink="http://www.w3.org/1999/xlink" xlink:type="simple"><person-group><name name-style="western"><surname>Rouse</surname><given-names>GW</given-names></name><name name-style="western"><surname>Goffredi</surname><given-names>SK</given-names></name><name name-style="western"><surname>Vrijenhoek</surname><given-names>RC</given-names></name></person-group> (<year>2004</year>) <article-title><italic><tp:taxon-name><tp:taxon-name-part taxon-name-part-type="genus">Osedax</tp:taxon-name-part></tp:taxon-name></italic>: bone-eating marine worms with dwarf males.</article-title><source>Science</source><volume>305</volume>: <fpage>668</fpage>–<lpage>671</lpage>. <ext-link xlink:type="simple" ext-link-type="doi" xlink:href="10.1126/science.1098650">https://doi.org/10.1126/science.1098650</ext-link></mixed-citation></ref></ref-list></tp:taxon-treatment>
